# Supplementary material for: Lignocellulose degradation in isopods: new insights into the adaptation to terrestrial life
Source: BMC Genomics. 2019 Jun 7;20:462. doi: 10.1186/s12864-019-5825-8 (PMC6555040; doi:10.1186/s12864-019-5825-8)
Supplement: Supplementary file 1 — Metrics of samples and associated transcriptomes. (XLSX 19 kb) [file 12864_2019_5825_MOESM1_ESM.xlsx]

## Sheet: RESUM
Specie	sub-order	Family	Origin	SRA accession n°	Transcripts	ORFs	CAZymes	CAZy Families	Lignocellulose-degrading CAZymes	Lignocellulose-degrading CAZy Families
Armadillidium album	Oniscidea	Armadillidiidae	Les Portes-en-Ré, France	Unpublished data	46561	21207	664	96	112	20
Armadillidium assimile	Oniscidea	Armadillidiidae	Rearing	SRX2600476	34589	20061	638	92	108	20
Armadillidium depressum	Oniscidea	Armadillidiidae	Rearing	SRX2600477	35949	21075	619	97	96	18
Armadillidium granulatum	Oniscidea	Armadillidiidae	Rearing	SRX2600478	33698	19674	554	92	98	19
Armadillidium maculatum	Oniscidea	Armadillidiidae	Rearing	SRX2600479	30154	20080	528	92	97	18
Armadillidium nasatum	Oniscidea	Armadillidiidae	Rearing	SRX564993 + SRX564994	48367	20221	633	90	95	21
Armadillidium siculorum	Oniscidea	Armadillidiidae	Rearing	SRX2600481	33290	18877	561	93	100	18
Armadillidium simoni	Oniscidea	Armadillidiidae	Rearing	SRX2600482	32654	19929	599	94	100	19
Armadillidium tunisiense	Oniscidea	Armadillidiidae	Rearing	SRX2600483	42636	20200	676	97	111	21
Armadillidium versicolor	Oniscidea	Armadillidiidae	Rearing	SRX2600484	34222	20592	636	91	109	19
Armadillidium vulgare	Oniscidea	Armadillidiidae	Rearing	SRX564996 – SRX565004	143383	43846	1941	98	281	21
Armadillo officinalis	Oniscidea	Armadillidae	Rearing	SRX2600480 + Unpublished data	55085	27031	882	97	121	19
Asellus aquaticus	Asellota	Asellidae	SRA + Purchased from Aqualiment	SRX1097282-83-86-90 + Unpublished data	53029	19473	701	75	87	15
Atlantoscia floridana	Oniscidea	Philosciidae	Rearing	Unpublished data	65689	28275	1097	92	181	20
Balloniscus sellowii	Oniscidea	Balloniscidae	Rearing	Unpublished data	47871	26489	1036	94	141	19
Chaetophiloscia elongata	Oniscidea	Philosciidae	Rearing	SRX2600485 + Unpublished data	81421	44900	1351	99	236	19
Cylisticus convexus	Oniscidea	Cylisticidae	Rearing	Unpublished data	41394	23624	816	99	127	23
Dynamene bidentata	Sphaeromatidea	Sphaeromatidae	St-Georges-d'Oléron, France	Unpublished data	40065	18957	503	87	104	21
Eluma caelatum	Oniscidea	Armadillidiidae	Rearing	SRX2600486 + Unpublished data	55200	26434	856	102	142	21
Haplophthalmus danicus	Oniscidea	Trichoniscidae	Amberre, France	Unpublished data	34575	20037	550	91	92	19
Helleria brevicornis	Oniscidea	Tylidae	Rearing	SRX2600487 + Unpublished data	52286	23010	671	100	112	21
Idotea balthica	Valvifera	Idoteidae	SRA + St-Georges-d'Oléron, France	SRX2458835 + Unpublished data	39353	22512	703	97	95	20
Jaera hopeana	Asellota	Janiridae	La Rochelle, France	Unpublished data	28393	19220	515	93	82	19
Ligia oceanica	Oniscidea	Ligiidae	La Teste-de-Buch, France	Unpublished data	38226	22281	837	99	119	22
Limnoria tripunctata	Limnoriidea	Limnoriidae	SRA	SRA: SRP142516 / BioProject: PRJNA453115	685588	137607	2244	129	630	28
Oniscus asellus	Oniscidea	Oniscidae	Rearing	SRX2600488 + Unpublished data	66067	31628	977	95	141	21
Orthometopon planum	Oniscidea	Agnaridae	Rearing	Unpublished data	43789	22725	729	96	139	19
Philoscia muscorum	Oniscidea	Philosciidae	Amberre, France	SRX2600489 + Unpublished data	49416	26241	776	94	127	20
Platyarthrus hoffmannseggii	Oniscidea	Platyarthridae	Pessac, France	Unpublished data	49671	24056	666	95	103	20
Porcellio dilatatus dilatatus	Oniscidea	Porcellionidae	Rearing	Unpublished data	42425	24213	838	93	144	19
Porcellio dilatatus petiti	Oniscidea	Porcellionidae	Rearing	Unpublished data	40916	23206	764	97	122	22
Porcellio dispar	Oniscidea	Porcellionidae	Rearing	SRX2600490 + Unpublished data	71744	29059	941	107	145	23
Porcellio laevis	Oniscidea	Porcellionidae	Rearing	SRX2600491	30175	20380	578	87	108	18
Porcellionides pruinosus	Oniscidea	Porcellionidae	Rearing	SRX2600492 + Unpublished data	56751	30791	1058	103	175	23
Porcellio scaber	Oniscidea	Porcellionidae	Rearing	SRX2600493 + Unpublished data	62157	28312	1020	106	153	21
Proasellus aragonensis	Asellota	Asellidae	SRA	SRA: ERP015821 / BioProject: PRJEB14193	37927	20654	720	93	80	18
Proasellus arthrodilus	Asellota	Asellidae	SRA	SRA: ERP015821 / BioProject: PRJEB14194	81111	29264	660	100	76	18
Proasellus assaforensis	Asellota	Asellidae	SRA	SRA: ERP015821 / BioProject: PRJEB14195	61722	22711	650	84	70	17
Proasellus beticus	Asellota	Asellidae	SRA	SRA: ERP015821 / BioProject: PRJEB14196	157712	40995	1133	103	139	19
Proasellus cantabricus	Asellota	Asellidae	SRA	SRA: ERP015821 / BioProject: PRJEB14197	52114	16777	412	65	49	15
Proasellus cavaticus	Asellota	Asellidae	SRA	SRA: ERP015821 / BioProject: PRJEB14198	98169	30332	820	105	121	22
Proasellus coiffaiti	Asellota	Asellidae	SRA	SRA: ERP015821 / BioProject: PRJEB14199	84156	29851	829	92	95	19
Proasellus coxalis	Asellota	Asellidae	SRA	SRA: ERP015821 / BioProject: PRJEB14200	67491	26521	742	96	86	20
Proasellus ebrensis	Asellota	Asellidae	SRA	SRA: ERP015821 / BioProject: PRJEB14201	72980	15256	292	60	41	13
Proasellus escolai	Asellota	Asellidae	SRA	SRA: ERP015821 / BioProject: PRJEB14202	153135	31121	467	86	62	18
Proasellus grafi	Asellota	Asellidae	SRA	SRA: ERP015821 / BioProject: PRJEB14203	51609	17011	343	63	44	15
Proasellus granadensis	Asellota	Asellidae	SRA	SRA: ERP015821 / BioProject: PRJEB14204	129674	19654	293	59	28	12
Proasellus hercegovinensis	Asellota	Asellidae	SRA	SRA: ERP015821 / BioProject: PRJEB14205	111353	33447	681	100	93	20
Proasellus ibericus	Asellota	Asellidae	SRA	SRA: ERP015821 / BioProject: PRJEB14206	107288	25987	593	85	67	17
Proasellus jaloniacus	Asellota	Asellidae	SRA	SRA: ERP015821 / BioProject: PRJEB14207	53542	23605	686	100	91	17
Proasellus karamani	Asellota	Asellidae	SRA	SRA: ERP015821 / BioProject: PRJEB14208	112943	38885	523	100	71	19
Proasellus margalefi	Asellota	Asellidae	SRA	SRA: ERP015821 / BioProject: PRJEB14209	92081	19418	426	67	46	12
Proasellus meridianus	Asellota	Asellidae	SRA	SRA: ERP015821 / BioProject: PRJEB14210	102430	32608	886	106	104	20
Proasellus ortizi	Asellota	Asellidae	SRA	SRA: ERP015821 / BioProject: PRJEB14211	55745	16380	354	55	42	13
Proasellus parvulus	Asellota	Asellidae	SRA	SRA: ERP015821 / BioProject: PRJEB14212	148939	35364	720	102	76	17
Proasellus racovitzai	Asellota	Asellidae	SRA	SRA: ERP015821 / BioProject: PRJEB14213	83478	26645	735	98	88	19
Proasellus rectus	Asellota	Asellidae	SRA	SRA: ERP015821 / BioProject: PRJEB14214	93503	30550	820	100	93	17
Proasellus solanasi	Asellota	Asellidae	SRA	SRA: ERP015821 / BioProject: PRJEB14215	82213	27450	776	101	104	20
Proasellus spelaeus	Asellota	Asellidae	SRA	SRA: ERP015821 / BioProject: PRJEB14216	50310	21968	703	97	84	18
Sphaeroma serratum	Sphaeromatidea	Sphaeromatidae	La Rochelle, France	Unpublished data	49776	24439	732	96	130	19
Sphaeroma terebrans	Sphaeromatidea	Sphaeromatidae	SRA	SRX2255748	62772	33543	892	108	162	25
Trichoniscus pusillus	Oniscidea	Trichoniscidae	Amberre, France	Unpublished data	55218	29043	667	84	103	17
Trichorhina tomentosa	Oniscidea	Platyarthridae	Purchased from Insectmaster	Unpublished data	56368	24801	722	92	126	19
Tylos europaeus	Oniscidea	Tylidae	Les Portes-en-Ré, France	Unpublished data	33975	18582	504	87	99	17
