# Supplementary material for: Lignocellulose degradation in isopods: new insights into the adaptation to terrestrial life
Source: BMC Genomics. 2019 Jun 7;20:462. doi: 10.1186/s12864-019-5825-8 (PMC6555040; doi:10.1186/s12864-019-5825-8)
Supplement: Supplementary file 4 — List of CAZymes identified in the transcriptomes. (XLSX 64 kb) [file 12864_2019_5825_MOESM4_ESM.xlsx]

## Sheet: Isopod CAZymes
CAZy family	Armadillidium album	Armadillidium assimile	Armadillidium depressum	Armadillidium granulatum	Armadillidium maculatum	Armadillidium nasatum	Armadillidium siculorum	Armadillidium simoni	Armadillidium tunisiense	Armadillidium versicolor	Armadillidium vulgare	Armadillo officinalis	Asellus aquaticus	Atlantoscia floridana	Balloniscus sellowii	Chaetophiloscia elongata	Cylisticus convexus	Dynamene bidentata	Eluma caelatum	Haplophthalmus danicus	Helleria brevicornis	Idotea balthica	Jaera hopeana	Ligia oceanica	Limnoria tripunctata	Oniscus asellus	Orthometopon planum	Philoscia muscorum	Platyarthrus hoffmannseggii	Porcellio dilatatus d	Porcellio dilatatus p	Porcellio dispar	Porcellio laevis	Porcellionides pruinosus	Porcellio scaber	Proasellus aragonensis	Proasellus arthrodilus	Proasellus assaforensis	Proasellus beticus	Proasellus cantabricus	Proasellus cavaticus	Proasellus coiffaiti	Proasellus coxalis	Proasellus ebrensis	Proasellus escolai	Proasellus grafi	Proasellus granadensis	Proasellus hercegovinensis	Proasellus ibericus
AA1	2	0	0	0	1	1	0	0	1	0	2	0	0	1	0	1	1	1	1	0	1	1	0	0	0	0	0	0	0	0	1	1	0	0	1	0	0	0	0	0	0	0	0	0	0	0	0	0	0
AA10	0	0	0	0	0	0	0	0	0	0	0	0	0	0	0	0	0	0	0	0	0	0	0	0	0	2	0	0	0	0	0	0	0	0	0	0	0	0	0	0	0	0	0	0	0	0	0	0	0
AA11	0	0	0	0	0	0	0	0	0	0	0	0	0	0	0	0	0	0	0	0	0	0	0	0	1	0	0	1	0	0	0	0	0	0	0	0	0	0	0	0	0	0	0	0	0	0	0	0	0
AA13	0	0	0	0	0	0	0	0	0	0	0	0	0	0	0	0	1	1	0	0	0	0	0	0	0	2	0	0	0	0	1	1	0	2	1	0	0	0	0	0	0	0	0	0	0	0	0	0	0
AA15	4	4	3	2	2	2	2	3	3	3	9	5	4	19	6	13	7	5	7	0	1	3	5	1	5	9	8	11	4	12	8	11	6	11	17	6	5	3	7	5	6	5	6	3	2	2	0	8	3
AA2	0	0	0	0	0	0	0	0	0	0	0	0	0	0	0	0	0	0	0	0	0	0	0	0	4	0	0	0	0	0	0	0	0	0	0	0	0	0	0	0	0	1	0	0	0	0	1	0	0
AA3	6	5	3	3	5	3	4	5	5	5	13	4	4	12	5	10	5	2	6	1	1	2	3	3	4	10	9	3	6	22	3	15	4	29	8	3	2	1	17	0	9	5	4	0	1	0	0	4	0
AA4	1	2	2	1	1	2	1	2	2	2	2	2	1	3	1	2	3	0	2	1	1	1	1	1	0	2	4	2	2	2	2	2	0	2	1	1	1	1	1	0	1	1	0	0	2	0	0	1	0
AA6	0	0	0	0	0	0	0	0	0	0	0	0	0	0	0	0	0	0	0	0	0	0	0	0	0	0	0	0	0	0	0	0	0	0	0	0	0	0	0	0	0	0	0	0	0	0	0	0	0
AA7	1	0	0	0	1	0	0	0	0	0	0	0	0	0	0	2	0	0	0	0	1	1	0	0	0	0	0	0	0	0	0	0	0	0	1	0	0	0	2	0	2	4	2	0	0	0	0	2	0
CBM1	0	0	0	0	0	0	0	0	0	0	0	0	0	0	0	0	0	0	0	0	0	0	0	0	0	0	0	0	0	0	0	0	0	0	1	0	0	0	0	0	0	0	0	0	0	0	0	0	0
CBM11	0	0	0	0	0	0	0	0	0	0	0	0	0	0	0	0	0	0	0	0	0	2	0	1	0	0	0	0	0	0	0	0	0	0	0	1	0	0	0	0	0	0	0	0	0	0	0	0	0
CBM12	0	0	0	0	0	0	0	0	0	0	0	0	0	0	0	0	0	0	0	0	0	0	0	0	1	0	0	0	0	0	1	0	0	0	0	0	0	0	0	0	0	0	0	0	0	0	0	0	0
CBM13	8	8	9	7	8	9	9	9	9	9	16	8	4	9	7	14	9	7	8	9	9	7	10	7	29	8	8	10	10	9	8	8	6	10	9	9	9	2	15	4	12	7	10	3	7	3	1	8	10
CBM14	240	222	216	183	174	250	190	192	227	219	940	397	372	526	516	524	277	187	269	145	235	321	159	319	529	423	246	290	232	312	261	315	216	403	433	314	205	302	389	242	302	352	300	153	195	157	139	211	233
CBM16	0	0	0	1	1	0	1	0	0	0	0	0	1	1	0	1	0	2	0	0	2	1	1	0	1	0	1	0	2	0	0	2	0	1	1	0	0	0	0	1	0	0	0	0	0	0	0	0	0
CBM18	1	0	1	0	0	0	0	0	0	0	0	1	0	5	0	1	2	0	1	1	1	0	1	1	2	1	0	0	0	2	3	2	1	4	4	1	1	1	1	1	1	2	1	0	0	0	0	1	1
CBM19	0	0	0	0	0	0	0	0	1	0	0	0	0	0	0	0	0	0	0	0	0	0	0	0	0	0	1	0	0	0	0	0	0	0	0	0	0	0	1	0	0	0	0	0	0	0	0	0	0
CBM2	0	0	0	0	0	0	1	1	0	0	0	0	0	0	0	0	0	0	0	0	0	0	0	0	0	0	0	0	0	0	0	0	0	0	0	0	0	0	0	0	0	0	0	0	0	0	0	0	0
CBM20	0	2	1	3	2	2	1	2	3	1	4	1	0	0	1	1	2	1	2	1	1	1	1	1	3	1	1	1	1	2	1	1	1	1	1	1	2	1	2	0	1	1	1	0	0	1	0	3	0
CBM21	2	3	2	2	2	1	2	2	2	2	3	2	0	0	1	3	2	2	2	3	2	3	2	2	7	2	2	2	2	3	3	2	2	2	3	1	2	2	2	1	2	2	2	0	1	4	0	2	2
CBM22	0	0	0	0	0	0	0	0	0	0	0	0	0	0	0	0	0	0	0	0	0	0	0	0	1	0	0	0	0	0	0	0	0	1	0	0	0	0	0	0	0	0	0	0	0	0	0	0	0
CBM23	1	0	1	2	0	1	1	1	1	1	1	0	0	0	1	1	1	0	1	0	0	0	0	0	0	1	1	1	1	1	1	1	1	1	2	2	2	1	1	1	0	1	0	1	1	2	1	0	1
CBM24	0	0	0	0	0	0	0	0	0	0	0	0	0	1	0	0	0	0	0	0	0	0	0	0	0	0	0	0	0	0	0	0	0	0	0	0	0	0	0	0	0	0	0	0	0	0	0	2	0
CBM27	0	0	0	0	0	0	0	0	0	0	0	0	0	0	0	0	0	0	0	0	0	0	0	0	0	0	0	0	0	1	0	1	0	0	0	0	0	1	0	0	0	0	0	0	0	0	0	0	0
CBM29	0	0	0	0	0	0	0	0	0	0	0	0	0	0	0	0	0	0	0	0	0	0	0	0	0	0	0	0	0	0	0	0	0	0	1	0	0	0	0	0	0	1	0	0	0	0	0	1	0
CBM3	0	0	0	0	0	0	0	0	0	0	0	0	0	1	0	0	0	0	0	0	0	0	0	0	0	0	0	0	0	0	0	0	2	0	0	0	0	0	0	0	0	0	0	0	0	0	0	0	0
CBM31	1	0	0	0	0	0	0	0	0	0	1	0	0	0	0	0	0	0	0	0	0	0	0	0	0	0	0	0	0	0	0	0	0	0	0	0	0	0	0	0	0	0	0	0	0	0	0	0	0
CBM32	14	13	15	12	14	12	13	14	16	15	19	15	4	9	16	20	16	6	14	7	12	15	13	15	40	16	13	18	11	12	13	16	12	18	16	12	16	11	16	2	13	17	17	3	6	11	1	12	8
CBM34	0	0	0	0	0	0	0	0	0	0	0	0	0	1	0	1	0	0	0	0	0	0	0	0	0	0	0	0	0	0	0	0	0	0	0	0	0	0	0	1	0	0	0	0	0	0	0	0	0
CBM35	0	0	1	0	1	0	0	0	0	0	1	0	0	0	0	0	1	2	0	0	1	0	0	0	0	1	0	0	0	0	0	0	0	0	0	0	0	0	0	0	0	0	0	0	0	0	0	0	1
CBM36	1	1	0	0	1	0	0	0	0	0	0	0	0	0	0	0	1	1	0	0	0	1	0	0	1	0	0	0	0	0	0	0	0	0	0	0	0	1	0	0	0	0	1	1	1	0	0	0	0
CBM37	4	4	2	2	4	5	4	5	3	4	8	6	0	4	3	6	5	3	3	1	1	0	2	3	15	5	2	6	2	2	2	3	3	6	3	1	4	2	1	1	3	2	2	0	4	2	2	5	2
CBM39	0	0	0	0	0	0	0	0	0	0	0	1	0	0	0	0	0	0	0	0	0	0	0	0	0	0	0	0	0	0	0	1	0	0	0	0	0	0	0	0	0	0	0	0	0	0	0	0	0
CBM4	0	0	0	0	0	0	0	0	0	0	0	0	0	0	0	0	0	0	0	0	0	0	0	0	1	0	1	0	1	0	0	0	0	0	0	0	0	0	0	0	0	0	0	0	0	0	0	0	0
CBM40	0	1	0	0	0	1	0	0	0	0	0	0	0	0	1	1	0	0	1	1	0	0	0	0	3	0	0	0	1	0	0	0	0	0	1	0	0	1	1	0	1	0	1	0	1	0	0	1	1
CBM41	0	0	0	0	0	0	0	0	0	0	0	0	0	0	0	0	1	0	0	0	0	0	0	0	0	0	0	0	0	0	0	0	0	0	0	0	0	0	0	0	0	0	0	0	0	0	0	0	0
CBM42	0	0	0	0	0	0	0	0	0	0	0	0	0	0	0	0	0	0	0	0	0	0	0	0	0	0	0	0	0	0	0	0	0	0	1	0	1	0	0	0	0	0	0	0	0	0	0	0	0
CBM43	0	0	0	0	0	0	0	0	0	0	0	0	0	0	0	0	0	0	0	0	0	0	0	0	0	0	0	0	0	0	0	0	0	0	0	0	0	0	0	0	0	0	0	1	0	0	0	0	0
CBM44	0	0	0	0	0	0	0	0	0	0	0	0	0	0	0	1	0	0	0	0	0	0	1	0	2	0	0	0	0	0	0	0	0	0	0	1	1	0	0	0	1	0	0	0	1	0	0	0	0
CBM45	0	0	0	0	0	0	0	0	0	0	0	0	0	0	0	0	0	0	0	0	0	0	0	0	0	0	0	0	0	0	0	0	0	0	1	0	0	0	0	0	0	0	0	0	0	0	0	0	0
CBM46	0	0	0	0	1	0	0	0	0	0	0	0	0	1	0	0	0	0	0	0	0	0	0	0	0	0	0	0	0	0	0	0	0	0	1	0	0	0	0	0	0	0	0	0	0	0	0	0	0
CBM47	6	4	3	2	3	2	3	4	5	3	8	7	12	2	4	5	7	1	5	2	8	15	17	29	23	8	2	5	2	3	7	7	1	5	4	10	25	17	69	4	19	23	36	3	9	4	6	26	27
CBM48	2	2	2	2	2	2	2	3	2	2	3	2	0	3	3	4	4	3	3	3	2	2	2	3	7	2	2	2	2	2	3	3	2	2	3	3	2	2	0	0	2	2	3	0	1	1	1	4	2
CBM49	0	0	1	0	1	0	0	1	1	0	0	0	0	0	0	0	0	0	0	0	0	0	0	0	0	0	0	0	0	0	0	0	0	0	0	0	0	0	0	0	0	0	0	0	0	0	0	0	0
CBM50	4	3	4	3	4	3	3	3	3	3	4	6	1	3	3	7	6	2	5	4	3	3	4	4	5	5	4	4	2	5	3	5	4	6	4	3	4	4	2	1	5	8	2	0	2	2	2	4	2
CBM51	0	0	0	0	0	1	0	0	0	0	0	0	0	0	0	0	0	0	0	0	0	0	0	0	0	0	0	0	0	0	0	0	0	0	0	0	0	0	0	0	0	0	1	0	0	0	0	0	0
CBM52	0	0	0	0	1	0	1	0	0	0	0	0	0	0	0	0	0	0	0	0	0	0	0	0	0	0	0	0	0	0	0	0	0	1	0	0	0	0	0	0	0	0	0	0	0	0	0	1	0
CBM53	0	0	0	0	0	0	0	1	0	0	1	0	0	0	0	0	1	0	0	0	0	0	0	0	1	0	0	0	1	0	0	0	0	0	0	0	0	0	0	0	0	0	0	0	0	0	0	0	0
CBM54	0	0	0	0	0	0	0	0	0	0	0	0	0	0	0	0	0	1	0	0	0	0	0	0	0	0	0	0	0	0	0	0	0	0	0	0	0	0	0	0	0	0	0	0	0	0	0	0	0
CBM55	0	0	0	0	0	0	0	0	0	0	0	0	0	0	0	0	0	0	0	0	0	0	0	0	2	2	1	0	0	0	1	1	0	0	3	0	0	0	0	0	0	0	0	0	0	0	0	0	0
CBM56	0	0	0	0	0	0	1	0	0	0	1	1	0	0	0	0	0	1	0	0	0	0	0	0	0	0	0	0	0	0	0	0	0	0	0	0	0	0	0	0	0	0	0	0	0	0	0	0	0
CBM57	1	1	1	1	1	0	1	1	1	1	2	1	0	1	1	3	1	1	1	1	2	1	1	1	3	1	1	1	1	1	1	1	1	1	1	1	1	1	1	0	1	0	0	0	1	0	1	1	0
CBM58	0	0	0	0	0	0	0	0	0	0	0	0	0	0	0	0	0	0	0	0	0	0	0	0	1	0	0	0	0	0	0	1	0	0	0	0	0	0	0	0	0	0	0	0	0	0	0	0	0
CBM59	0	0	0	0	0	0	0	0	0	0	0	0	0	0	0	0	0	0	0	0	0	0	0	0	1	0	0	0	0	0	0	0	0	0	0	0	0	0	0	0	0	0	0	0	0	0	1	0	0
CBM6	0	0	1	0	0	0	0	0	0	0	0	0	0	0	0	0	0	0	0	0	0	0	0	0	1	0	0	0	0	0	0	0	0	0	1	0	0	0	1	0	0	0	0	0	1	1	1	0	0
CBM61	0	0	0	0	0	0	0	0	0	0	0	0	1	0	0	0	0	1	0	0	0	0	0	0	1	0	0	0	0	0	0	1	0	0	0	0	0	0	0	0	0	1	0	0	0	0	1	1	2
CBM62	0	0	0	0	0	0	0	0	0	0	0	0	0	0	0	0	0	0	0	0	0	0	1	0	0	0	0	0	0	0	0	0	0	0	0	0	0	0	0	0	0	0	0	0	0	0	0	0	0
CBM63	0	0	0	0	0	0	0	0	0	0	0	0	0	0	0	0	0	0	1	0	0	0	0	0	0	0	0	0	0	0	0	0	0	0	0	0	0	0	0	0	0	0	0	0	0	0	0	0	0
CBM64	0	0	0	0	0	0	0	0	0	0	0	0	0	0	0	0	0	0	0	0	0	0	0	0	0	0	0	0	0	0	0	0	0	0	0	0	0	0	0	0	0	0	0	1	0	0	0	0	0
CBM65	0	0	1	1	0	0	0	0	0	0	0	0	0	0	0	0	0	0	0	0	0	0	0	0	0	0	0	0	0	0	0	0	0	0	0	0	0	0	0	0	0	0	0	0	0	0	0	0	0
CBM66	1	1	1	0	1	1	1	1	1	1	2	1	1	0	1	0	0	1	1	0	0	1	0	0	4	0	0	0	0	0	0	0	0	0	0	0	1	0	1	0	1	1	0	1	1	0	0	0	0
CBM67	0	0	0	0	0	0	0	0	0	0	3	0	0	0	0	0	0	0	0	0	0	0	1	0	0	0	0	0	0	0	0	0	0	0	0	0	0	0	0	0	0	0	0	0	0	0	0	0	1
CBM68	0	0	0	0	0	0	0	0	0	0	0	0	0	0	0	0	0	0	0	0	0	0	0	0	1	0	0	0	0	0	0	0	1	0	0	0	0	0	0	0	0	0	0	0	0	0	0	0	0
CBM69	0	0	0	0	0	0	0	0	0	0	0	0	0	0	0	0	0	0	0	0	0	0	0	0	0	0	0	0	0	0	0	0	0	0	0	0	0	1	0	0	0	0	0	0	0	0	0	0	0
CBM70	0	0	1	0	0	1	0	0	0	0	0	0	0	0	1	0	0	0	0	0	0	0	0	0	1	0	0	0	0	0	0	0	0	0	0	0	0	0	0	0	0	0	0	0	0	0	0	0	0
CBM71	0	0	0	0	0	0	0	0	0	0	0	1	0	0	0	0	0	0	0	0	0	0	0	0	0	0	0	0	0	0	0	0	0	0	0	0	0	0	0	0	0	0	0	0	0	0	0	0	0
CBM72	0	0	0	0	0	0	0	0	0	0	0	0	0	0	0	0	0	0	0	0	0	0	0	0	0	0	0	0	0	0	0	0	0	0	0	0	0	1	0	1	0	0	0	0	1	0	0	0	0
CBM73	0	0	0	0	0	0	0	0	0	0	0	0	0	0	0	0	0	0	0	0	0	0	0	0	0	1	0	0	0	0	0	0	0	0	0	0	0	0	0	0	0	0	0	0	0	0	0	0	0
CBM76	0	0	0	0	0	0	0	0	0	0	0	0	0	0	0	0	0	0	0	0	0	0	0	0	1	0	0	0	0	0	0	0	0	0	0	0	0	0	0	0	0	0	0	0	0	0	0	0	0
CBM77	1	0	0	0	0	0	0	0	0	0	0	0	0	0	0	0	0	0	1	0	0	0	0	0	1	0	0	1	0	0	0	0	0	0	0	0	0	0	0	0	0	0	0	0	0	0	0	0	0
CBM78	0	1	0	0	0	0	0	0	0	0	0	0	0	0	0	0	0	0	0	0	1	0	1	0	0	0	0	0	0	0	0	0	0	0	0	0	0	0	0	0	0	0	1	0	0	0	0	0	0
CBM79	0	0	0	0	0	0	0	0	0	0	0	1	0	0	0	1	0	0	0	0	0	0	0	0	0	0	0	0	0	0	0	0	0	0	0	0	0	0	0	0	0	0	0	0	0	0	0	0	0
CBM8	0	0	0	0	0	0	0	0	0	0	0	0	0	0	0	0	0	0	0	0	0	0	0	0	0	0	0	0	0	0	0	0	0	0	0	0	0	0	0	0	0	0	1	0	0	0	0	0	0
CBM80	0	0	0	0	0	0	0	0	0	0	0	0	0	0	0	0	0	0	0	0	0	0	0	0	0	0	0	0	0	0	0	0	0	0	0	0	0	0	2	0	0	0	0	0	0	0	0	0	0
CBM9	0	0	0	0	0	0	0	0	0	0	0	0	0	0	0	0	0	0	0	0	0	0	0	0	3	0	0	0	0	0	0	0	0	0	0	0	0	0	0	0	0	0	0	0	0	0	0	0	0
CE1	12	14	12	15	13	12	13	13	16	13	33	15	10	20	20	28	15	8	18	9	9	12	12	10	35	16	17	18	13	16	14	16	10	20	16	9	8	10	11	7	10	10	9	7	10	7	5	11	10
CE10	32	35	34	24	29	34	32	32	31	39	86	42	17	34	40	59	44	15	42	30	22	19	16	26	58	45	43	37	33	51	50	61	30	59	51	28	25	26	55	9	35	35	29	5	9	11	5	29	19
CE12	2	1	1	1	0	1	0	1	2	1	2	1	0	1	2	2	1	1	1	1	1	2	1	1	17	1	0	1	1	0	1	1	1	1	1	1	4	2	1	2	1	1	1	0	2	0	1	1	1
CE13	0	0	0	0	0	0	0	0	0	0	0	0	0	0	0	0	0	0	0	0	0	0	1	0	3	0	1	0	0	0	0	0	0	0	0	1	1	0	1	0	1	1	1	0	1	0	0	1	1
CE14	1	1	1	1	1	1	1	1	1	1	0	1	0	1	1	2	1	0	1	2	1	1	0	1	0	1	1	1	1	1	1	1	1	1	1	1	1	0	0	1	1	0	1	1	1	0	1	1	2
CE2	0	0	0	0	0	0	0	0	1	0	0	0	0	0	0	0	0	0	0	0	0	0	0	1	2	0	0	0	0	0	0	0	0	0	0	0	0	0	0	0	0	0	0	0	0	0	0	0	0
CE3	4	4	5	6	4	5	5	5	5	4	19	8	7	5	5	8	4	2	3	1	16	3	1	9	12	5	2	3	2	4	4	4	5	5	4	2	3	2	5	3	3	3	3	5	2	2	2	6	1
CE4	8	3	5	4	3	4	4	2	5	5	13	5	4	7	7	8	6	11	10	4	6	10	5	8	15	7	10	6	10	8	6	9	4	9	7	5	9	6	7	2	9	9	8	2	4	2	3	11	4
CE5	0	0	0	0	0	1	0	0	0	0	0	0	0	0	1	0	0	1	0	1	1	0	1	1	7	0	1	0	0	1	0	0	0	2	0	0	0	1	0	0	0	0	0	0	0	0	0	0	0
CE6	0	0	0	0	0	0	0	0	0	0	0	0	0	0	0	0	0	0	0	0	0	0	0	0	0	0	0	0	0	0	0	0	0	0	0	0	0	0	0	0	0	0	0	0	0	0	0	0	0
CE7	0	1	0	0	0	0	0	0	0	0	0	0	0	0	0	0	0	0	0	0	0	0	0	0	0	0	0	0	1	0	0	0	0	0	0	0	0	0	0	0	0	0	0	0	0	0	0	0	0
CE9	1	1	1	1	1	1	1	1	1	1	2	1	2	2	1	2	1	1	1	1	1	1	1	1	6	1	1	1	1	1	1	1	1	1	1	1	2	1	3	0	0	2	1	2	1	0	0	3	1
GH10	0	0	0	0	0	0	0	0	0	0	0	0	0	0	0	0	0	0	0	0	0	0	0	0	1	0	0	0	0	0	0	0	0	0	0	0	0	0	0	0	0	0	0	0	0	0	0	0	0
GH109	4	4	4	4	4	6	3	5	4	4	8	4	2	4	5	11	4	3	4	2	5	3	4	3	13	4	4	4	4	4	4	4	4	4	5	4	7	4	6	2	4	5	6	3	4	1	3	4	4
GH11	0	0	0	0	0	0	0	0	0	0	0	0	0	0	0	0	0	0	0	0	0	0	0	0	0	0	0	1	0	0	0	0	0	1	0	0	0	0	0	0	1	0	0	0	0	0	0	0	0
GH113	0	0	0	0	0	0	0	0	0	0	0	0	0	0	0	0	0	0	0	0	0	0	0	0	1	0	0	0	0	0	0	0	0	0	0	1	0	0	0	0	0	0	0	0	0	0	0	0	1
GH114	0	0	0	1	0	0	1	0	0	0	0	0	0	0	0	0	0	0	0	0	0	0	0	0	0	0	0	0	0	0	0	0	0	0	0	0	0	0	0	0	0	0	0	0	0	0	0	0	0
GH116	1	1	1	1	1	1	1	1	1	1	2	1	0	2	0	1	1	2	1	1	1	1	1	1	3	2	1	1	1	1	1	1	1	1	2	0	1	0	2	0	1	0	0	0	0	0	0	1	0
GH120	0	1	0	1	0	1	1	1	1	1	2	0	0	1	0	0	1	0	1	0	0	0	0	0	1	0	0	0	1	0	1	1	0	1	0	0	0	0	0	0	0	0	0	0	0	0	0	0	0
GH125	0	0	0	0	0	0	0	0	0	0	0	0	0	0	0	0	0	0	0	0	0	0	0	0	1	0	0	0	0	0	0	0	0	0	0	0	0	0	0	0	0	0	0	0	0	0	0	0	0
GH13	7	10	7	9	7	5	8	7	9	8	15	8	9	9	13	18	10	15	12	11	12	16	9	15	53	8	11	11	12	8	10	8	8	13	13	8	6	7	19	2	11	10	10	2	2	4	2	7	3
GH133	1	2	1	2	1	1	1	1	1	1	7	1	1	1	3	2	1	3	3	1	1	1	1	1	6	1	2	1	1	1	1	1	2	1	1	1	1	1	1	1	1	2	1	1	1	1	1	1	1
GH134	0	0	0	0	0	0	0	0	0	0	0	0	0	0	0	0	0	0	0	0	0	0	0	0	0	0	0	0	0	0	0	1	0	0	0	0	0	0	0	0	0	0	0	0	0	0	0	1	0
GH15	1	2	2	3	1	2	3	2	3	3	5	2	0	1	3	2	4	2	4	4	3	3	2	2	2	3	3	3	2	3	4	2	2	3	2	1	1	0	3	1	2	0	2	0	1	1	0	1	0
GH16	1	0	0	0	0	0	0	0	0	0	1	1	5	1	2	0	1	4	2	2	1	1	4	4	14	1	2	0	0	1	1	1	0	1	2	3	4	4	4	1	10	10	4	1	3	2	1	4	5
GH18	28	25	27	19	20	44	23	28	23	23	128	38	12	42	28	65	30	27	37	19	24	24	20	38	78	31	30	29	27	39	28	41	19	45	39	11	18	9	36	6	16	22	17	1	8	9	9	24	13
GH19	0	0	0	0	0	0	0	0	0	0	0	0	0	0	0	0	0	0	0	0	0	0	0	0	0	0	0	0	0	0	0	0	0	0	0	0	0	0	0	0	0	0	0	0	0	0	0	0	0
GH2	4	5	5	5	4	4	4	6	6	6	14	7	3	8	9	12	6	5	8	6	5	3	2	13	7	8	8	6	6	6	6	6	4	7	4	4	1	3	7	1	4	5	2	0	2	0	0	2	0
GH20	8	12	10	8	7	8	8	9	11	9	22	7	9	11	11	14	8	6	8	7	7	11	9	8	45	11	13	11	9	8	9	11	6	17	12	7	9	6	15	4	12	14	8	3	11	2	5	8	8
GH22	3	0	0	0	0	0	0	0	2	0	0	2	5	4	5	3	4	1	3	2	1	3	2	4	6	4	2	2	2	1	3	3	0	2	5	3	3	4	2	1	3	3	6	1	4	4	1	3	2
GH23	0	0	0	0	0	0	0	0	0	0	0	0	0	0	0	0	0	0	0	0	1	0	0	0	1	0	0	0	0	0	0	0	0	0	0	0	0	0	0	0	0	0	0	1	0	0	0	0	0
GH24	0	0	0	0	0	0	0	0	0	0	0	0	0	0	0	0	0	1	0	0	0	0	0	1	6	0	0	0	0	0	0	0	0	0	0	0	0	0	0	0	0	0	0	0	0	0	0	0	0
GH25	0	0	0	0	0	0	0	0	0	0	0	0	0	0	0	0	0	0	2	0	0	0	0	1	0	0	0	0	0	0	0	0	0	0	1	0	0	0	0	0	0	0	0	0	0	0	0	0	0
GH27	3	3	2	2	2	2	2	2	3	4	5	3	2	2	2	7	4	4	2	3	1	1	10	1	2	4	5	3	3	4	4	5	3	3	3	1	1	1	0	1	1	1	1	1	1	1	0	1	1
GH28	0	0	0	0	0	0	0	0	0	0	0	0	0	0	0	0	0	0	0	0	0	0	0	0	0	0	0	0	0	0	0	0	0	0	0	0	0	0	0	0	0	1	0	0	0	0	0	0	0
GH29	7	8	7	6	8	7	6	6	7	7	18	8	8	17	8	14	10	3	6	6	4	3	4	3	16	7	9	6	7	6	6	9	6	9	7	6	5	5	6	2	5	5	5	3	6	3	0	4	8
GH3	0	0	0	0	0	0	0	0	0	0	0	0	0	0	0	0	0	0	0	0	0	0	0	0	0	0	0	0	0	0	0	0	0	0	0	0	0	0	0	0	0	0	1	1	0	0	0	0	0
GH30	13	13	9	11	11	11	10	15	11	13	39	13	9	22	17	35	12	14	25	11	12	11	10	18	99	11	15	19	11	14	15	15	16	18	19	11	6	10	14	12	12	10	11	7	8	7	5	7	9
GH31	15	15	16	13	15	13	18	13	13	15	34	19	22	22	18	38	17	15	20	13	22	14	12	14	117	18	17	20	12	17	17	18	17	19	22	15	9	10	22	6	18	14	17	7	10	7	4	14	14
GH33	0	0	0	0	0	0	0	0	0	0	0	0	0	0	0	0	0	0	0	0	0	0	0	0	1	0	0	0	0	0	0	0	0	0	0	0	0	0	0	0	0	0	0	0	0	0	0	0	0
GH35	7	6	6	6	6	6	7	6	8	5	12	11	3	12	12	18	7	4	7	6	5	5	2	4	82	10	8	8	5	6	6	6	7	6	7	4	4	5	7	3	7	4	3	0	1	2	0	4	4
GH37	1	2	2	1	2	1	1	2	2	2	7	1	1	1	2	3	1	0	2	1	1	2	1	2	8	3	2	2	1	1	1	3	2	3	1	2	2	2	2	0	1	1	1	0	0	1	0	1	0
GH38	11	13	9	8	10	12	10	9	11	12	30	10	2	15	13	19	10	6	11	11	8	10	1	8	31	10	12	9	8	10	13	9	9	12	14	5	6	5	10	0	6	5	4	2	3	4	0	7	0
GH39	0	0	0	0	0	0	0	0	0	0	0	0	0	0	0	0	0	0	0	0	0	0	0	1	1	0	0	0	0	0	0	0	0	0	0	0	0	0	1	0	1	0	0	0	0	0	0	0	1
GH4	0	0	0	0	0	0	0	0	0	0	0	0	0	0	0	0	1	0	0	0	0	0	0	0	0	0	0	0	0	0	0	0	0	0	0	0	0	0	0	0	0	0	0	0	0	0	0	0	0
GH43	0	0	0	0	0	0	0	0	0	0	0	0	0	0	0	0	0	0	0	0	0	0	0	0	0	0	0	0	0	0	0	0	0	0	0	0	0	0	0	0	0	0	0	0	0	0	0	0	0
GH45	0	0	0	0	0	0	0	0	0	0	0	0	0	0	0	0	0	0	0	0	0	0	0	0	0	0	0	0	0	0	0	0	0	0	0	0	0	0	0	0	0	0	0	0	0	0	0	0	1
GH46	0	0	0	0	0	0	0	0	0	0	0	0	0	0	0	0	0	0	0	0	0	0	0	0	0	0	0	0	0	0	0	0	0	0	0	0	0	0	0	0	0	0	1	0	0	0	0	0	0
GH47	5	5	5	6	5	4	4	5	5	6	7	6	0	6	6	8	7	3	5	8	6	5	4	6	17	6	5	4	5	4	6	5	4	6	5	2	6	0	10	2	6	4	3	1	4	2	3	4	2
GH5	2	2	2	4	3	2	3	3	3	4	11	1	1	2	2	5	3	3	2	1	3	4	1	2	23	2	3	3	3	5	4	4	6	8	6	1	1	1	4	1	3	1	1	0	1	1	1	1	1
GH56	1	1	1	1	1	1	1	1	1	1	3	1	2	1	3	3	1	1	1	1	1	1	1	1	8	2	2	1	1	1	1	1	1	1	1	0	1	1	1	0	1	1	1	0	1	2	1	1	0
GH62	0	0	0	0	0	0	0	0	0	0	0	0	0	0	0	0	0	0	0	0	0	0	0	0	0	0	0	0	0	0	0	0	0	0	0	0	0	0	0	0	0	0	1	0	0	1	0	0	0
GH63	0	1	1	1	0	0	0	1	1	0	1	1	1	0	0	0	0	0	1	0	1	1	1	1	0	0	1	1	1	1	1	1	0	1	1	0	1	0	0	0	0	0	0	0	0	0	0	0	0
GH7	0	0	0	0	0	0	0	0	0	0	0	0	0	0	0	0	0	0	0	0	0	0	0	0	14	0	0	0	0	0	0	0	0	0	0	0	0	0	0	0	4	0	0	0	0	0	0	0	0
GH73	0	0	0	0	0	0	0	0	0	0	0	0	0	0	0	0	0	0	0	0	0	0	0	0	0	0	0	0	0	0	0	0	1	0	0	0	0	0	0	0	0	0	0	0	0	0	0	0	0
GH74	1	1	1	1	1	1	1	1	1	1	1	1	0	0	2	1	1	0	1	1	1	1	0	2	2	1	1	1	1	2	1	1	1	1	1	0	0	0	1	0	2	1	1	0	1	0	1	1	0
GH76	0	0	0	0	0	0	0	0	0	0	0	0	0	0	0	0	0	0	0	0	1	0	1	0	0	0	0	0	0	0	0	1	1	1	0	1	1	0	1	0	1	0	0	0	0	0	0	0	0
GH79	1	1	1	1	1	1	2	1	1	1	1	1	1	1	1	2	1	1	2	1	3	1	1	1	2	2	1	1	2	1	1	1	2	1	1	1	0	1	1	1	1	1	1	1	1	1	0	0	2
GH81	0	0	0	0	0	0	0	0	0	0	0	0	0	0	0	0	0	0	0	0	0	0	0	0	0	0	0	0	0	0	0	0	0	0	0	0	0	0	0	0	0	0	0	0	0	0	0	0	0
GH82	0	0	0	0	0	0	0	0	0	0	0	0	1	0	0	0	0	0	0	0	0	0	0	0	0	0	0	0	0	0	0	0	0	0	0	0	0	0	0	0	1	0	0	0	0	0	0	0	0
GH84	1	2	2	2	1	4	1	1	2	0	10	1	1	2	1	2	2	1	2	3	1	1	2	1	5	2	3	2	1	1	2	1	1	6	2	1	1	1	3	2	1	1	1	1	1	0	1	1	1
GH85	1	1	3	3	2	1	1	2	1	1	4	1	1	3	1	2	2	1	1	1	1	1	1	2	3	1	2	1	1	1	1	1	1	2	2	0	2	0	3	0	1	1	1	0	2	0	1	4	1
GH89	1	1	1	1	1	1	2	1	1	1	1	2	2	1	2	3	1	0	1	1	1	1	0	2	4	2	1	2	1	1	2	2	2	2	2	1	1	0	2	0	1	1	1	0	0	0	0	1	0
GH9	4	3	4	3	3	2	5	3	3	3	14	2	3	6	4	8	6	9	5	6	7	3	3	8	97	9	6	3	3	5	3	5	4	3	6	1	1	1	3	1	2	1	1	1	1	1	1	1	1
GH92	0	0	0	0	0	0	0	0	0	0	0	0	0	0	0	0	0	0	0	0	0	0	0	0	1	0	0	0	0	0	0	0	0	0	0	0	0	0	0	0	0	0	0	0	0	0	0	0	0
GT1	26	22	24	23	21	17	25	22	18	24	74	24	26	33	28	55	44	11	35	20	15	16	14	30	59	32	30	27	21	40	33	38	20	36	36	21	20	18	32	8	20	27	25	4	11	7	9	16	18
GT10	33	14	7	7	4	15	7	12	30	10	39	19	19	43	29	26	28	2	43	21	23	8	7	16	73	33	19	17	33	31	21	47	12	28	31	23	19	16	26	5	22	16	13	6	10	5	9	18	15
GT11	5	5	6	3	1	2	3	5	4	5	12	5	12	10	15	14	14	3	19	11	11	5	5	10	16	12	4	7	9	9	14	14	0	12	9	6	8	7	16	2	8	8	7	1	2	4	0	7	4
GT12	0	0	1	0	0	0	0	0	0	0	0	0	0	0	0	0	0	2	1	0	0	0	0	0	1	0	0	0	0	0	0	0	0	0	0	0	0	0	0	0	0	0	0	0	0	0	0	0	0
GT13	5	5	2	2	3	2	2	4	4	2	9	3	7	9	4	5	5	5	5	9	7	4	6	6	33	4	3	3	3	5	8	10	2	4	5	14	20	13	25	4	16	13	16	3	9	7	8	24	11
GT14	0	1	1	1	1	0	1	1	1	1	0	1	1	0	0	1	0	1	1	1	2	1	1	1	3	1	0	1	0	0	0	1	0	1	1	2	1	0	2	0	1	1	1	0	0	1	0	1	2
GT15	0	0	0	0	0	0	0	0	0	0	0	0	0	0	0	0	0	0	0	0	0	0	0	0	0	0	0	0	0	0	0	0	0	0	0	0	0	0	0	0	0	0	0	0	0	0	0	0	0
GT16	2	4	3	4	4	3	4	5	3	7	11	3	1	3	3	2	2	1	6	3	4	2	1	2	7	3	2	4	2	5	4	5	2	6	5	1	3	1	2	1	6	2	2	0	1	0	0	3	2
GT17	0	0	0	0	0	0	0	0	0	0	0	0	3	0	0	0	0	0	0	0	0	0	0	0	0	0	0	0	0	0	0	0	0	0	0	3	3	2	6	1	2	4	3	1	2	0	2	4	2
GT2	3	3	5	3	3	3	3	4	3	3	6	4	2	4	4	7	5	3	7	2	6	5	7	3	19	5	5	3	4	3	3	4	4	4	4	6	6	5	8	1	4	5	4	1	4	1	3	4	4
GT20	2	2	2	2	2	2	2	3	2	2	2	2	1	2	2	3	3	2	2	2	2	2	1	3	12	2	2	2	2	2	2	2	2	2	2	1	1	1	1	0	1	1	1	0	1	3	1	1	1
GT21	1	1	1	1	1	1	1	1	1	2	2	2	0	1	1	2	1	2	1	1	1	1	1	2	5	1	2	1	2	2	1	1	1	2	1	1	1	1	1	0	1	0	2	0	0	1	0	1	1
GT22	3	4	4	3	2	2	2	3	3	5	6	4	4	3	4	5	3	4	3	3	5	5	5	4	14	4	4	5	4	4	4	4	4	5	4	3	4	7	6	5	4	6	4	4	4	2	3	6	4
GT23	1	1	1	1	1	1	1	1	1	1	1	1	0	1	1	1	1	1	1	1	1	1	2	1	6	2	1	2	1	1	1	1	1	1	1	1	1	0	1	0	2	2	0	0	0	0	0	1	0
GT24	1	1	1	1	1	1	1	1	1	1	1	1	1	1	1	2	1	1	1	1	1	1	1	1	7	1	1	1	1	1	1	1	1	1	1	1	1	1	1	0	1	2	1	0	1	0	0	1	2
GT25	2	0	1	1	1	0	1	2	4	1	4	1	0	3	3	2	2	3	4	9	7	4	0	5	16	3	1	2	3	3	3	5	0	5	4	2	2	0	1	1	2	0	1	3	1	1	0	2	2
GT26	0	0	0	0	0	0	0	0	0	0	0	0	0	0	0	0	0	0	0	0	0	0	0	1	0	0	0	0	0	0	0	0	0	0	0	0	0	0	0	0	1	1	0	0	0	0	0	0	0
GT27	7	10	9	9	7	11	7	10	10	11	16	8	3	9	10	16	11	8	9	11	13	9	11	9	48	9	10	12	12	8	10	9	11	11	13	8	12	8	23	5	15	11	12	0	6	8	0	13	11
GT28	1	1	1	0	0	1	1	1	1	1	5	1	1	1	1	2	1	1	1	1	1	1	3	1	2	1	1	1	1	1	3	3	0	3	1	1	1	1	3	0	1	1	1	0	0	1	0	1	1
GT29	0	0	0	0	0	0	0	0	0	0	0	1	0	0	0	0	0	0	1	0	0	0	0	1	1	0	0	0	1	0	0	0	0	0	0	1	1	0	1	0	2	0	0	0	0	0	0	0	0
GT3	0	1	1	1	1	1	1	1	1	1	1	1	0	1	1	1	1	1	1	2	1	1	1	1	0	1	0	1	1	1	1	1	2	2	1	1	1	0	1	0	1	2	1	0	0	1	0	1	2
GT30	0	0	0	0	0	0	0	0	0	0	0	0	0	0	0	0	0	0	0	0	0	0	0	0	0	0	0	0	0	0	0	0	0	0	0	0	0	0	0	0	0	0	0	0	0	0	0	0	0
GT31	12	16	18	18	15	13	11	16	19	19	25	18	17	13	22	24	21	9	19	16	17	14	14	18	64	21	17	15	19	15	20	22	13	23	20	25	25	20	43	11	33	36	30	6	18	9	7	24	21
GT32	2	4	2	0	0	1	2	0	4	3	7	6	6	3	6	8	8	0	7	3	1	1	1	2	2	12	3	5	3	4	3	7	1	6	8	6	6	3	11	1	6	6	5	2	3	3	1	3	7
GT33	1	2	2	1	1	1	1	1	1	2	1	1	0	1	1	2	1	0	1	1	1	1	0	1	3	1	1	1	1	1	1	1	1	1	1	1	1	0	1	0	1	0	1	1	0	0	0	0	2
GT35	1	1	1	1	1	1	1	1	1	1	1	1	2	1	1	2	1	1	2	1	1	1	1	2	3	1	1	1	1	1	1	1	1	1	1	1	4	2	1	1	1	2	1	1	1	0	0	2	1
GT39	2	2	2	4	3	2	3	3	4	3	5	2	4	4	3	7	5	3	4	3	2	2	4	7	9	2	2	3	2	3	4	3	2	3	3	7	7	5	8	2	6	4	7	0	2	4	1	6	6
GT4	3	4	5	4	4	3	4	4	4	4	6	4	2	3	3	8	5	5	6	4	5	4	3	3	16	5	3	4	2	5	4	5	4	4	4	4	4	3	5	3	4	2	2	3	3	0	3	3	2
GT40	0	0	1	0	0	0	0	0	0	1	0	0	0	0	0	0	0	0	0	0	0	0	0	0	0	0	0	0	0	0	0	0	0	0	0	0	0	0	0	1	0	0	0	0	0	0	0	0	0
GT41	2	2	1	1	2	2	2	2	2	2	6	3	1	2	2	4	2	2	3	3	1	1	2	2	2	1	3	1	1	3	4	3	1	2	2	2	2	1	2	0	3	2	2	0	1	0	0	2	0
GT43	4	5	5	6	7	4	6	8	6	5	11	5	2	3	5	9	8	2	8	3	4	2	4	8	18	7	6	6	6	4	8	7	4	8	6	4	3	5	5	3	4	4	4	1	4	2	4	3	6
GT44	0	0	0	0	0	0	0	0	0	0	0	0	0	1	1	1	0	0	0	0	0	0	0	0	0	0	1	0	0	0	0	0	0	1	0	0	1	0	2	0	1	0	1	0	0	0	0	0	0
GT45	0	0	0	0	0	0	0	0	0	0	0	0	0	0	0	0	1	0	0	0	0	0	0	0	3	0	0	0	0	0	0	0	1	1	0	0	0	0	0	0	0	0	0	0	0	0	0	0	0
GT47	2	3	3	3	3	5	3	3	3	3	3	3	1	3	3	5	2	1	3	2	3	1	1	2	8	3	2	2	3	2	3	3	4	3	3	4	2	2	6	0	3	3	1	0	2	0	3	3	3
GT49	6	6	5	10	4	6	4	4	7	8	16	10	2	12	9	22	11	3	8	9	5	5	4	8	30	12	6	8	9	7	7	11	5	13	10	7	8	3	11	3	12	7	3	2	1	1	1	6	7
GT50	1	1	1	1	1	1	1	1	1	1	1	1	1	1	1	2	1	1	1	1	1	1	1	2	5	1	1	1	1	1	1	1	1	1	1	1	1	1	1	2	1	1	1	1	1	1	1	1	1
GT51	0	0	0	1	0	0	0	0	0	0	0	0	0	0	0	0	0	0	0	0	0	0	0	0	0	0	1	0	0	0	0	0	0	0	0	0	0	0	0	0	0	0	0	0	0	0	0	0	0
GT54	2	2	2	1	1	2	2	3	2	2	4	3	2	2	1	5	2	0	2	2	3	1	1	2	7	2	1	2	2	2	2	3	2	2	2	2	2	2	3	0	3	2	1	0	1	1	0	1	2
GT57	1	1	1	1	1	1	1	1	1	2	2	2	2	2	1	3	2	1	2	2	3	3	1	2	2	2	3	2	2	2	2	2	2	2	2	1	2	2	4	1	1	1	2	5	2	0	2	1	2
GT58	1	2	1	1	2	1	1	1	1	1	1	2	1	1	1	2	1	0	1	1	1	1	1	1	1	1	1	1	1	1	1	1	2	1	1	1	1	1	1	0	1	1	1	1	1	1	0	2	0
GT59	1	1	1	2	1	2	1	1	1	1	1	1	0	2	1	2	1	0	1	1	1	1	1	1	2	1	1	1	1	1	1	1	1	1	1	1	1	0	3	1	2	1	0	0	2	0	0	1	1
GT6	0	0	0	0	0	0	1	0	0	0	0	0	0	0	0	0	0	0	0	0	0	0	0	0	0	0	0	0	0	0	0	0	0	0	0	0	0	0	0	0	0	0	0	0	0	0	0	0	0
GT61	2	2	1	0	1	0	1	1	1	1	1	1	0	0	1	2	2	1	2	1	1	1	1	1	2	1	1	1	1	1	1	1	0	1	1	1	2	1	2	0	2	1	1	0	0	0	1	2	2
GT62	1	1	1	1	1	0	0	2	4	1	2	0	0	1	2	1	1	2	3	1	3	1	0	3	3	0	1	2	0	1	1	3	0	3	3	0	1	0	1	0	1	0	0	0	0	0	0	0	1
GT64	3	3	3	3	2	7	2	3	3	3	3	4	1	2	3	4	4	0	3	3	2	2	2	3	10	3	2	3	3	1	3	3	2	2	3	3	1	2	7	1	2	1	1	1	3	0	3	2	3
GT65	2	1	1	2	1	1	1	2	1	1	1	1	1	1	1	2	1	1	1	1	1	1	1	2	3	2	1	1	1	1	1	1	1	1	1	1	1	1	1	0	1	1	1	1	0	1	0	2	1
GT66	2	2	3	2	2	2	2	2	2	2	2	2	3	2	2	4	2	3	2	3	2	2	2	2	4	2	2	2	2	2	2	3	2	2	2	2	2	2	4	1	2	2	2	1	2	2	1	3	2
GT68	1	1	0	1	0	1	0	1	2	1	1	1	3	2	1	3	1	0	3	1	2	2	2	3	6	0	1	1	2	2	1	2	1	1	1	2	1	1	3	1	1	1	1	0	1	0	1	1	2
GT7	7	6	9	4	7	2	8	7	9	5	8	7	4	5	4	12	4	4	10	5	10	6	9	10	25	8	6	7	6	8	7	10	6	11	8	6	9	7	10	0	6	6	4	2	6	3	2	8	6
GT76	1	0	1	1	1	2	1	1	1	1	1	1	1	2	1	2	1	0	1	1	1	1	3	1	2	1	1	1	1	2	1	1	1	2	1	1	1	1	1	0	1	1	1	0	5	0	0	2	0
GT78	0	0	0	0	0	0	0	0	0	0	0	0	0	0	0	0	0	0	0	0	0	0	0	0	0	0	0	0	0	0	0	0	0	0	0	0	0	0	0	0	0	0	0	0	1	0	0	0	0
GT8	6	7	9	7	4	4	7	6	10	6	20	9	6	14	16	15	11	5	18	11	6	11	5	24	21	13	7	15	6	11	10	12	5	16	10	15	19	10	17	4	12	12	9	4	6	2	7	12	7
GT83	0	0	0	0	0	0	0	0	0	0	0	0	0	0	0	0	0	0	0	0	0	1	0	0	1	0	0	0	0	0	0	0	0	0	0	0	0	0	0	0	0	0	0	0	0	0	0	0	0
GT87	0	0	0	0	0	0	0	0	0	0	0	0	0	0	0	0	0	0	0	0	0	0	0	0	0	0	0	0	0	0	0	0	0	0	0	0	0	0	0	0	0	0	0	0	0	0	0	0	0
GT90	2	2	2	2	2	2	2	3	3	2	3	2	2	4	2	5	2	1	2	2	2	2	2	2	5	2	2	3	2	2	2	2	2	2	2	3	3	2	3	2	2	1	2	1	2	0	2	3	2
GT92	8	8	8	10	7	5	6	7	11	9	16	21	5	17	12	21	10	3	11	11	8	5	9	10	23	16	14	16	11	12	10	19	5	17	12	9	6	6	14	2	12	7	7	5	1	2	3	10	4
GT98	1	1	1	1	2	1	1	1	1	1	1	1	0	0	0	2	2	0	1	2	1	2	1	1	3	1	1	1	1	1	1	1	1	1	1	0	1	0	1	0	1	0	1	1	1	0	0	1	1
PL12	0	0	0	0	0	0	0	0	0	0	0	0	0	0	0	0	0	0	0	0	1	0	0	0	1	0	0	0	0	0	0	0	0	0	0	0	1	0	0	0	0	0	0	0	0	0	0	1	0
PL15	0	0	0	0	0	0	0	0	0	0	0	0	0	0	0	0	0	0	0	0	0	0	0	0	0	0	0	0	0	0	0	1	0	0	0	0	0	0	0	0	0	0	0	0	0	0	0	0	0
PL17	1	0	0	1	0	0	0	1	0	1	2	1	0	0	1	1	0	0	0	0	0	0	0	0	4	1	0	0	0	1	1	1	0	1	1	0	0	0	2	0	1	0	0	0	0	0	0	1	0
PL18	0	0	0	0	0	0	0	0	0	0	1	0	0	0	0	0	0	0	0	0	0	0	0	0	2	0	0	0	0	0	0	1	0	0	0	0	0	0	0	0	0	0	0	0	0	0	0	0	0
PL21	0	0	0	0	0	0	0	0	0	0	0	0	0	0	0	0	0	0	0	0	0	0	0	0	0	0	0	0	0	0	0	0	0	0	0	0	0	0	2	0	2	1	0	0	0	0	0	1	0
PL3	0	0	0	0	0	0	0	0	1	0	0	0	0	0	0	0	0	0	1	0	0	0	0	0	0	0	0	0	0	0	0	0	0	0	0	1	1	1	1	0	0	0	0	0	0	0	0	1	1
PL8	1	0	0	0	0	0	0	0	0	0	0	0	0	0	1	0	0	0	0	0	0	1	0	0	1	0	0	1	0	0	0	1	0	0	0	0	0	0	0	0	0	0	0	0	0	0	0	0	0
TOTAL	664	638	619	554	528	633	561	599	676	636	1941	882	701	1097	1036	1351	816	503	856	550	671	703	515	837	2244	977	729	776	666	838	764	941	578	1058	1020	720	660	650	1133	412	820	829	742	292	467	343	293	681	593
Nb. of Families	96	92	97	92	92	90	93	94	97	91	98	97	75	92	94	99	99	87	102	91	100	97	93	99	129	95	96	94	95	93	97	107	87	103	106	93	100	84	103	65	105	92	96	60	86	63	59	100	85
[truncated: 18 more columns]
