# Supplementary material for: Lignocellulose degradation in isopods: new insights into the adaptation to terrestrial life
Source: BMC Genomics. 2019 Jun 7;20:462. doi: 10.1186/s12864-019-5825-8 (PMC6555040; doi:10.1186/s12864-019-5825-8)
Supplement: Supplementary file 5 — Gene-wide and individual site tests for positive selection assessed with BUSTED, SLAC and FUBAR. (XLSX 323 kb) [file 12864_2019_5825_MOESM5_ESM.xlsx]

## Sheet: AA3-BUSTED
Whole phylogeny (252 sequences)
Model fits
Model	log L	#. params	AICc	Branch set	ω1	ω2	ω3
Unconstrained model	-218175.4	520	437392.4	Entire phylogeny	0.02 (78.70%)	0.84 (19.71%)	13.51 (1.60%)
Constrained model	-218641.2	519	438322.2	Entire phylogeny	0.01 (77.98%)	1.00 (10.38%)	1.00 (11.64%)
Isopod subtree (131 sequences)
Model fits
Model	log L	#. params	AICc	Branch set	ω1	ω2	ω3
Unconstrained model	-217796	525	436644	Terrestrial isopod subtree	0.00 (67.78%)	0.76 (30.82%)	15.31 (1.41%)
				Background	0.01 (78.87%)	0.46 (18.73%)	11.28 (2.40%)
Constrained model	-218023	524	437096	Terrestrial isopod subtree	0.00 (71.20%)	1.00 (5.87%)	1.00 (22.93%)
				Background	0.01 (78.30%)	0.44 (19.22%)	10.49 (2.48%)
Unconstrained model refers to the BUSTED alternative model for selection and constrained model refers to the BUSTED null model for selection

## Sheet: AA3-FUBAR
Site	Partition	alpha	beta	beta-alpha	Prob[alpha>beta]	Prob[alpha<beta]	BayesFactor[alpha<beta]	PSRF	Neff
1	1	3.508	2.892	-0.616	0.745	0.188	1.005	1.338	11.192
2	1	3.508	2.892	-0.616	0.745	0.188	1.005	1.338	11.192
3	1	3.508	2.892	-0.616	0.745	0.188	1.005	1.338	11.192
4	1	3.508	2.892	-0.616	0.745	0.188	1.005	1.338	11.192
5	1	3.508	2.892	-0.616	0.745	0.188	1.005	1.338	11.192
6	1	3.508	2.892	-0.616	0.745	0.188	1.005	1.338	11.192
7	1	3.508	2.892	-0.616	0.745	0.188	1.005	1.338	11.192
8	1	3.508	2.892	-0.616	0.745	0.188	1.005	1.338	11.192
9	1	3.508	2.892	-0.616	0.745	0.188	1.005	1.338	11.192
10	1	3.508	2.892	-0.616	0.745	0.188	1.005	1.338	11.192
11	1	3.508	2.892	-0.616	0.745	0.188	1.005	1.338	11.192
12	1	3.508	2.892	-0.616	0.745	0.188	1.005	1.338	11.192
13	1	3.508	2.892	-0.616	0.745	0.188	1.005	1.338	11.192
14	1	3.508	2.892	-0.616	0.745	0.188	1.005	1.338	11.192
15	1	3.508	2.892	-0.616	0.745	0.188	1.005	1.338	11.192
16	1	3.508	2.892	-0.616	0.745	0.188	1.005	1.338	11.192
17	1	3.508	2.892	-0.616	0.745	0.188	1.005	1.338	11.192
18	1	3.508	2.892	-0.616	0.745	0.188	1.005	1.338	11.192
19	1	3.508	2.892	-0.616	0.745	0.188	1.005	1.338	11.192
20	1	3.508	2.892	-0.616	0.745	0.188	1.005	1.338	11.192
21	1	3.508	2.892	-0.616	0.745	0.188	1.005	1.338	11.192
22	1	3.508	2.892	-0.616	0.745	0.188	1.005	1.338	11.192
23	1	3.508	2.892	-0.616	0.745	0.188	1.005	1.338	11.192
24	1	3.508	2.892	-0.616	0.745	0.188	1.005	1.338	11.192
25	1	3.508	2.892	-0.616	0.745	0.188	1.005	1.338	11.192
26	1	3.508	2.892	-0.616	0.745	0.188	1.005	1.338	11.192
27	1	3.508	2.892	-0.616	0.745	0.188	1.005	1.338	11.192
28	1	3.508	2.892	-0.616	0.745	0.188	1.005	1.338	11.192
29	1	3.508	2.892	-0.616	0.745	0.188	1.005	1.338	11.192
30	1	3.508	2.892	-0.616	0.745	0.188	1.005	1.338	11.192
31	1	3.508	2.892	-0.616	0.745	0.188	1.005	1.338	11.192
32	1	3.508	2.892	-0.616	0.745	0.188	1.005	1.338	11.192
33	1	3.508	2.892	-0.616	0.745	0.188	1.005	1.338	11.192
34	1	3.508	2.892	-0.616	0.745	0.188	1.005	1.338	11.192
35	1	3.508	2.892	-0.616	0.745	0.188	1.005	1.338	11.192
36	1	3.508	2.892	-0.616	0.745	0.188	1.005	1.338	11.192
37	1	3.508	2.892	-0.616	0.745	0.188	1.005	1.338	11.192
38	1	3.508	2.892	-0.616	0.745	0.188	1.005	1.338	11.192
39	1	3.508	2.892	-0.616	0.745	0.188	1.005	1.338	11.192
40	1	3.508	2.892	-0.616	0.745	0.188	1.005	1.338	11.192
41	1	3.508	2.892	-0.616	0.745	0.188	1.005	1.338	11.192
42	1	3.508	2.892	-0.616	0.745	0.188	1.005	1.338	11.192
43	1	3.508	2.892	-0.616	0.745	0.188	1.005	1.338	11.192
44	1	3.508	2.892	-0.616	0.745	0.188	1.005	1.338	11.192
45	1	3.508	2.892	-0.616	0.745	0.188	1.005	1.338	11.192
46	1	3.508	2.892	-0.616	0.745	0.188	1.005	1.338	11.192
47	1	3.508	2.892	-0.616	0.745	0.188	1.005	1.338	11.192
48	1	3.508	2.892	-0.616	0.745	0.188	1.005	1.338	11.192
49	1	3.508	2.892	-0.616	0.745	0.188	1.005	1.338	11.192
50	1	3.508	2.892	-0.616	0.745	0.188	1.005	1.338	11.192
51	1	3.508	2.892	-0.616	0.745	0.188	1.005	1.338	11.192
52	1	3.508	2.892	-0.616	0.745	0.188	1.005	1.338	11.192
53	1	3.751	4.258	0.507	0.647	0.255	1.487	1.371	10.568
54	1	3.619	4.234	0.615	0.613	0.290	1.770	1.350	10.937
55	1	3.377	3.246	-0.130	0.660	0.264	1.556	1.262	13.223
56	1	3.802	3.628	-0.174	0.713	0.206	1.124	1.360	10.761
57	1	3.818	4.307	0.489	0.651	0.250	1.443	1.380	10.408
58	1	3.887	4.042	0.156	0.674	0.235	1.332	1.375	10.497
59	1	3.810	4.173	0.363	0.661	0.244	1.399	1.371	10.566
60	1	3.449	2.180	-1.268	0.819	0.131	0.655	1.315	11.704
61	1	3.892	4.952	1.060	0.603	0.283	1.711	1.409	9.972
62	1	3.058	2.855	-0.203	0.680	0.249	1.442	1.252	13.575
63	1	3.607	3.308	-0.299	0.729	0.195	1.052	1.358	10.803
64	1	3.709	3.106	-0.602	0.745	0.185	0.984	1.348	10.984
65	1	3.369	2.983	-0.386	0.688	0.242	1.382	1.251	13.601
66	1	3.612	2.295	-1.317	0.825	0.124	0.616	1.340	11.153
67	1	4.021	5.062	1.040	0.600	0.285	1.733	1.413	9.924
68	1	3.377	3.246	-0.130	0.660	0.264	1.556	1.262	13.223
69	1	3.770	3.178	-0.592	0.750	0.179	0.947	1.361	10.743
70	1	3.730	3.950	0.220	0.677	0.232	1.310	1.365	10.662
71	1	3.010	0.797	-2.213	0.901	0.073	0.340	1.125	22.968
72	1	3.619	4.234	0.615	0.613	0.290	1.770	1.350	10.937
73	1	3.603	2.386	-1.217	0.816	0.131	0.655	1.339	11.163
74	1	3.525	2.458	-1.067	0.801	0.144	0.727	1.332	11.304
75	1	3.892	4.848	0.956	0.605	0.285	1.732	1.399	10.116
76	1	3.118	1.863	-1.255	0.779	0.175	0.918	1.193	16.405
77	1	3.951	4.504	0.553	0.642	0.257	1.499	1.389	10.273
78	1	3.646	4.806	1.160	0.554	0.336	2.190	1.365	10.665
79	1	3.737	3.466	-0.271	0.724	0.197	1.067	1.369	10.597
80	1	3.983	4.727	0.743	0.623	0.270	1.607	1.397	10.143
81	1	3.772	3.718	-0.054	0.698	0.217	1.203	1.356	10.828
82	1	3.478	3.263	-0.215	0.685	0.240	1.367	1.292	12.283
83	1	4.021	5.062	1.040	0.600	0.285	1.733	1.413	9.924
84	1	3.137	2.125	-1.011	0.741	0.206	1.126	1.187	16.806
85	1	3.916	5.029	1.113	0.597	0.287	1.747	1.412	9.937
86	1	3.656	1.590	-2.066	0.783	0.139	0.699	1.267	13.040
87	1	4.424	2.932	-1.492	0.641	0.194	1.041	1.573	8.331
88	1	4.767	9.751	4.984	0.225	0.603	6.584	1.427	9.726
89	1	4.916	3.347	-1.569	0.649	0.172	0.903	1.627	7.986
90	1	2.867	5.602	2.734	0.188	0.607	6.714	1.639	7.921
91	1	2.405	7.235	4.830	0.126	0.737	12.164	1.571	8.351
92	1	2.856	6.448	3.592	0.171	0.631	7.408	1.669	7.758
93	1	2.498	5.789	3.291	0.147	0.628	7.330	1.693	7.637
94	1	2.623	1.008	-1.615	0.828	0.117	0.577	1.005	248.971
95	1	7.237	5.828	-1.409	0.601	0.251	1.451	1.665	7.779
96	1	2.680	3.805	1.125	0.296	0.493	4.221	1.327	11.430
97	1	3.181	2.687	-0.494	0.346	0.480	3.997	1.142	20.705
98	1	4.286	3.156	-1.131	0.536	0.138	0.694	1.649	7.863
99	1	4.757	2.481	-2.276	0.656	0.086	0.407	1.449	9.460
100	1	2.631	6.214	3.583	0.128	0.628	7.332	1.785	7.255
101	1	3.124	4.951	1.828	0.151	0.447	3.505	1.717	7.529
102	1	2.018	3.073	1.055	0.129	0.515	4.608	1.214	15.244
103	1	1.419	2.966	1.547	0.166	0.668	8.712	1.087	30.789
104	1	3.261	1.382	-1.879	0.909	0.005	0.020	1.053	46.614
105	1	2.641	1.109	-1.532	0.936	0.020	0.088	1.040	58.845
106	1	2.836	0.609	-2.227	1.000	0.000	0.000	1.020	103.356
107	1	2.812	1.013	-1.799	1.000	0.000	0.000	1.026	83.897
108	1	2.815	1.179	-1.636	1.000	0.000	0.000	1.030	75.436
109	1	2.812	1.105	-1.706	0.999	0.000	0.000	1.030	74.975
110	1	2.770	0.870	-1.900	0.997	0.000	0.001	1.018	110.882
111	1	2.811	1.223	-1.588	0.998	0.000	0.000	1.044	54.897
112	1	2.819	1.210	-1.610	1.000	0.000	0.000	1.032	70.701
113	1	2.815	1.162	-1.653	1.000	0.000	0.000	1.029	77.785
114	1	2.814	1.217	-1.597	1.000	0.000	0.000	1.035	66.453
115	1	2.797	0.866	-1.931	0.999	0.000	0.000	1.011	154.998
116	1	2.811	1.205	-1.606	0.998	0.000	0.000	1.032	70.876
117	1	2.815	0.922	-1.893	1.000	0.000	0.000	1.023	91.796
118	1	1.189	0.973	-0.216	0.771	0.061	0.281	1.011	163.227
119	1	2.810	0.897	-1.913	1.000	0.000	0.000	1.020	104.343
120	1	2.815	0.835	-1.980	1.000	0.000	0.000	1.022	94.578
121	1	2.806	0.934	-1.872	0.999	0.000	0.000	1.023	91.351
122	1	2.802	0.895	-1.907	0.999	0.000	0.001	1.020	103.220
123	1	2.818	1.026	-1.792	1.000	0.000	0.000	1.030	74.466
124	1	2.811	1.130	-1.680	0.998	0.000	0.000	1.031	72.875
125	1	2.624	0.682	-1.942	1.000	0.000	0.000	1.011	156.275
126	1	2.814	1.204	-1.610	0.999	0.000	0.000	1.032	71.097
127	1	2.598	0.725	-1.873	1.000	0.000	0.000	1.019	109.032
128	1	2.814	0.968	-1.846	1.000	0.000	0.000	1.025	86.313
129	1	2.814	0.932	-1.882	1.000	0.000	0.000	1.024	89.385
130	1	2.815	0.815	-1.999	1.000	0.000	0.000	1.019	109.394
131	1	2.815	0.777	-2.037	1.000	0.000	0.000	1.017	116.494
132	1	2.812	0.779	-2.033	1.000	0.000	0.000	1.015	125.088
133	1	2.356	0.665	-1.690	1.000	0.000	0.000	1.011	163.661
134	1	2.815	0.634	-2.181	1.000	0.000	0.000	1.030	75.630
135	1	2.815	0.755	-2.059	1.000	0.000	0.000	1.006	228.759
136	1	2.815	0.696	-2.119	1.000	0.000	0.000	1.026	84.479
137	1	2.103	0.883	-1.220	0.981	0.001	0.004	1.001	402.399
138	1	2.804	0.802	-2.002	1.000	0.000	0.000	1.007	204.513
139	1	2.769	0.636	-2.133	1.000	0.000	0.000	1.018	111.237
140	1	3.508	2.892	-0.616	0.745	0.188	1.005	1.338	11.192
141	1	3.508	2.892	-0.616	0.745	0.188	1.005	1.338	11.192
142	1	3.904	4.211	0.307	0.665	0.240	1.369	1.377	10.463
143	1	3.819	0.651	-3.168	0.987	0.009	0.037	1.019	107.553
144	1	2.620	1.751	-0.869	0.733	0.178	0.937	1.114	24.660
145	1	2.563	0.907	-1.656	0.980	0.002	0.009	1.015	126.169
146	1	2.677	1.066	-1.611	0.967	0.001	0.003	1.029	76.209
147	1	1.373	0.915	-0.458	0.936	0.009	0.037	1.001	433.675
148	1	2.814	1.199	-1.616	1.000	0.000	0.000	1.031	72.956
149	1	2.814	0.816	-1.998	1.000	0.000	0.000	1.013	141.850
150	1	2.484	1.023	-1.460	0.949	0.002	0.007	1.030	74.414
151	1	2.791	0.788	-2.003	1.000	0.000	0.000	1.017	117.257
152	1	2.815	1.209	-1.606	1.000	0.000	0.000	1.031	73.220
153	1	2.815	0.827	-1.988	1.000	0.000	0.000	1.008	189.743
154	1	2.814	0.831	-1.983	1.000	0.000	0.000	1.013	140.463
155	1	2.545	2.863	0.318	0.484	0.389	2.767	1.181	17.212
156	1	2.559	0.406	-2.153	1.000	0.000	0.000	1.010	167.581
157	1	3.508	2.892	-0.616	0.745	0.188	1.005	1.338	11.192
158	1	3.508	2.892	-0.616	0.745	0.188	1.005	1.338	11.192
159	1	3.508	2.892	-0.616	0.745	0.188	1.005	1.338	11.192
160	1	3.508	2.892	-0.616	0.745	0.188	1.005	1.338	11.192
161	1	3.508	2.892	-0.616	0.745	0.188	1.005	1.338	11.192
162	1	3.508	2.892	-0.616	0.745	0.188	1.005	1.338	11.192
163	1	3.508	2.892	-0.616	0.745	0.188	1.005	1.338	11.192
164	1	3.508	2.892	-0.616	0.745	0.188	1.005	1.338	11.192
165	1	3.508	2.892	-0.616	0.745	0.188	1.005	1.338	11.192
166	1	3.508	2.892	-0.616	0.745	0.188	1.005	1.338	11.192
167	1	3.508	2.892	-0.616	0.745	0.188	1.005	1.338	11.192
168	1	3.508	2.892	-0.616	0.745	0.188	1.005	1.338	11.192
169	1	3.508	2.892	-0.616	0.745	0.188	1.005	1.338	11.192
170	1	3.508	2.892	-0.616	0.745	0.188	1.005	1.338	11.192
171	1	3.508	2.892	-0.616	0.745	0.188	1.005	1.338	11.192
172	1	3.508	2.892	-0.616	0.745	0.188	1.005	1.338	11.192
173	1	3.508	2.892	-0.616	0.745	0.188	1.005	1.338	11.192
174	1	3.508	2.892	-0.616	0.745	0.188	1.005	1.338	11.192
175	1	3.508	2.892	-0.616	0.745	0.188	1.005	1.338	11.192
176	1	3.508	2.892	-0.616	0.745	0.188	1.005	1.338	11.192
177	1	3.508	2.892	-0.616	0.745	0.188	1.005	1.338	11.192
178	1	3.508	2.892	-0.616	0.745	0.188	1.005	1.338	11.192
179	1	3.508	2.892	-0.616	0.745	0.188	1.005	1.338	11.192
180	1	3.508	2.892	-0.616	0.745	0.188	1.005	1.338	11.192
181	1	3.508	2.892	-0.616	0.745	0.188	1.005	1.338	11.192
182	1	3.508	2.892	-0.616	0.745	0.188	1.005	1.338	11.192
183	1	3.508	2.892	-0.616	0.745	0.188	1.005	1.338	11.192
184	1	3.508	2.892	-0.616	0.745	0.188	1.005	1.338	11.192
185	1	3.508	2.892	-0.616	0.745	0.188	1.005	1.338	11.192
186	1	3.508	2.892	-0.616	0.745	0.188	1.005	1.338	11.192
187	1	3.508	2.892	-0.616	0.745	0.188	1.005	1.338	11.192
188	1	3.508	2.892	-0.616	0.745	0.188	1.005	1.338	11.192
189	1	3.508	2.892	-0.616	0.745	0.188	1.005	1.338	11.192
190	1	3.508	2.892	-0.616	0.745	0.188	1.005	1.338	11.192
191	1	3.508	2.892	-0.616	0.745	0.188	1.005	1.338	11.192
192	1	3.508	2.892	-0.616	0.745	0.188	1.005	1.338	11.192
193	1	3.508	2.892	-0.616	0.745	0.188	1.005	1.338	11.192
194	1	3.508	2.892	-0.616	0.745	0.188	1.005	1.338	11.192
195	1	3.508	2.892	-0.616	0.745	0.188	1.005	1.338	11.192
196	1	3.508	2.892	-0.616	0.745	0.188	1.005	1.338	11.192
197	1	3.508	2.892	-0.616	0.745	0.188	1.005	1.338	11.192
198	1	3.508	2.892	-0.616	0.745	0.188	1.005	1.338	11.192
199	1	3.508	2.892	-0.616	0.745	0.188	1.005	1.338	11.192
200	1	3.508	2.892	-0.616	0.745	0.188	1.005	1.338	11.192
201	1	3.508	2.892	-0.616	0.745	0.188	1.005	1.338	11.192
202	1	3.508	2.892	-0.616	0.745	0.188	1.005	1.338	11.192
203	1	3.508	2.892	-0.616	0.745	0.188	1.005	1.338	11.192
204	1	3.508	2.892	-0.616	0.745	0.188	1.005	1.338	11.192
205	1	3.508	2.892	-0.616	0.745	0.188	1.005	1.338	11.192
206	1	3.508	2.892	-0.616	0.745	0.188	1.005	1.338	11.192
207	1	3.508	2.892	-0.616	0.745	0.188	1.005	1.338	11.192
208	1	3.508	2.892	-0.616	0.745	0.188	1.005	1.338	11.192
209	1	3.508	2.892	-0.616	0.745	0.188	1.005	1.338	11.192
210	1	3.508	2.892	-0.616	0.745	0.188	1.005	1.338	11.192
211	1	3.508	2.892	-0.616	0.745	0.188	1.005	1.338	11.192
212	1	3.508	2.892	-0.616	0.745	0.188	1.005	1.338	11.192
213	1	3.508	2.892	-0.616	0.745	0.188	1.005	1.338	11.192
214	1	3.508	2.892	-0.616	0.745	0.188	1.005	1.338	11.192
215	1	3.508	2.892	-0.616	0.745	0.188	1.005	1.338	11.192
216	1	3.508	2.892	-0.616	0.745	0.188	1.005	1.338	11.192
217	1	3.508	2.892	-0.616	0.745	0.188	1.005	1.338	11.192
218	1	3.508	2.892	-0.616	0.745	0.188	1.005	1.338	11.192
219	1	3.508	2.892	-0.616	0.745	0.188	1.005	1.338	11.192
220	1	3.508	2.892	-0.616	0.745	0.188	1.005	1.338	11.192
221	1	3.508	2.892	-0.616	0.745	0.188	1.005	1.338	11.192
222	1	3.508	2.892	-0.616	0.745	0.188	1.005	1.338	11.192
223	1	3.508	2.892	-0.616	0.745	0.188	1.005	1.338	11.192
224	1	3.508	2.892	-0.616	0.745	0.188	1.005	1.338	11.192
225	1	3.508	2.892	-0.616	0.745	0.188	1.005	1.338	11.192
226	1	3.508	2.892	-0.616	0.745	0.188	1.005	1.338	11.192
227	1	3.508	2.892	-0.616	0.745	0.188	1.005	1.338	11.192
228	1	3.508	2.892	-0.616	0.745	0.188	1.005	1.338	11.192
229	1	3.508	2.892	-0.616	0.745	0.188	1.005	1.338	11.192
230	1	3.508	2.892	-0.616	0.745	0.188	1.005	1.338	11.192
231	1	3.508	2.892	-0.616	0.745	0.188	1.005	1.338	11.192
232	1	3.508	2.892	-0.616	0.745	0.188	1.005	1.338	11.192
233	1	3.508	2.892	-0.616	0.745	0.188	1.005	1.338	11.192
234	1	3.508	2.892	-0.616	0.745	0.188	1.005	1.338	11.192
235	1	3.508	2.892	-0.616	0.745	0.188	1.005	1.338	11.192
236	1	3.508	2.892	-0.616	0.745	0.188	1.005	1.338	11.192
237	1	3.508	2.892	-0.616	0.745	0.188	1.005	1.338	11.192
238	1	3.508	2.892	-0.616	0.745	0.188	1.005	1.338	11.192
239	1	3.508	2.892	-0.616	0.745	0.188	1.005	1.338	11.192
240	1	3.508	2.892	-0.616	0.745	0.188	1.005	1.338	11.192
241	1	3.508	2.892	-0.616	0.745	0.188	1.005	1.338	11.192
242	1	3.508	2.892	-0.616	0.745	0.188	1.005	1.338	11.192
243	1	3.508	2.892	-0.616	0.745	0.188	1.005	1.338	11.192
244	1	3.508	2.892	-0.616	0.745	0.188	1.005	1.338	11.192
245	1	3.508	2.892	-0.616	0.745	0.188	1.005	1.338	11.192
246	1	3.508	2.892	-0.616	0.745	0.188	1.005	1.338	11.192
247	1	3.508	2.892	-0.616	0.745	0.188	1.005	1.338	11.192
248	1	3.508	2.892	-0.616	0.745	0.188	1.005	1.338	11.192
249	1	3.508	2.892	-0.616	0.745	0.188	1.005	1.338	11.192
250	1	3.508	2.892	-0.616	0.745	0.188	1.005	1.338	11.192
251	1	3.508	2.892	-0.616	0.745	0.188	1.005	1.338	11.192
252	1	3.508	2.892	-0.616	0.745	0.188	1.005	1.338	11.192
253	1	3.508	2.892	-0.616	0.745	0.188	1.005	1.338	11.192
254	1	3.508	2.892	-0.616	0.745	0.188	1.005	1.338	11.192
255	1	3.508	2.892	-0.616	0.745	0.188	1.005	1.338	11.192
256	1	3.508	2.892	-0.616	0.745	0.188	1.005	1.338	11.192
257	1	3.508	2.892	-0.616	0.745	0.188	1.005	1.338	11.192
258	1	3.508	2.892	-0.616	0.745	0.188	1.005	1.338	11.192
259	1	3.508	2.892	-0.616	0.745	0.188	1.005	1.338	11.192
260	1	3.508	2.892	-0.616	0.745	0.188	1.005	1.338	11.192
261	1	3.508	2.892	-0.616	0.745	0.188	1.005	1.338	11.192
262	1	3.508	2.892	-0.616	0.745	0.188	1.005	1.338	11.192
263	1	3.508	2.892	-0.616	0.745	0.188	1.005	1.338	11.192
264	1	2.804	0.476	-2.328	1.000	0.000	0.000	1.012	148.845
265	1	2.815	0.583	-2.232	1.000	0.000	0.000	1.001	404.892
266	1	2.814	0.464	-2.350	1.000	0.000	0.000	1.021	101.010
267	1	1.504	0.990	-0.514	0.832	0.010	0.045	1.036	64.546
268	1	2.814	0.671	-2.143	1.000	0.000	0.000	1.024	89.555
269	1	2.789	1.139	-1.650	0.991	0.000	0.001	1.028	79.784
270	1	2.815	0.530	-2.284	1.000	0.000	0.000	0.997	1518.318
271	1	2.191	0.769	-1.422	0.992	0.003	0.013	1.026	83.589
272	1	2.814	1.217	-1.598	1.000	0.000	0.000	1.034	67.015
273	1	2.815	0.628	-2.187	1.000	0.000	0.000	1.014	134.409
274	1	2.769	0.072	-2.697	1.000	0.000	0.000	1.014	137.676
275	1	2.813	0.001	-2.812	1.000	0.000	0.000	1.002	365.882
276	1	2.815	0.072	-2.743	1.000	0.000	0.000	1.017	117.905
277	1	2.633	0.072	-2.562	1.000	0.000	0.000	1.018	110.899
278	1	1.569	0.279	-1.290	1.000	0.000	0.000	1.023	93.242
279	1	1.209	0.072	-1.137	1.000	0.000	0.000	1.011	155.670
280	1	1.327	0.072	-1.255	1.000	0.000	0.000	1.016	121.399
281	1	1.355	0.282	-1.073	1.000	0.000	0.000	1.034	67.555
282	1	2.815	0.072	-2.743	1.000	0.000	0.000	1.022	95.126
283	1	1.253	0.242	-1.011	1.000	0.000	0.000	1.000	536.414
284	1	2.815	0.174	-2.641	1.000	0.000	0.000	0.999	601.914
285	1	1.255	0.004	-1.251	1.000	0.000	0.000	1.014	132.074
286	1	1.234	0.511	-0.723	1.000	0.000	0.000	1.021	99.128
287	1	2.420	0.205	-2.215	1.000	0.000	0.000	0.998	794.546
288	1	2.062	0.486	-1.576	1.000	0.000	0.000	1.011	159.293
289	1	1.491	0.115	-1.377	1.000	0.000	0.000	1.015	126.874
290	1	2.814	0.427	-2.387	1.000	0.000	0.000	1.023	92.748
291	1	2.814	0.072	-2.743	1.000	0.000	0.000	1.025	88.001
292	1	2.601	0.073	-2.528	1.000	0.000	0.000	1.026	83.199
293	1	2.814	0.222	-2.592	1.000	0.000	0.000	1.003	323.816
294	1	2.814	0.075	-2.739	1.000	0.000	0.000	1.016	121.577
295	1	2.814	0.349	-2.465	1.000	0.000	0.000	1.025	87.861
296	1	2.793	0.833	-1.960	1.000	0.000	0.000	1.006	226.414
297	1	2.811	0.849	-1.962	1.000	0.000	0.000	1.003	310.145
298	1	1.423	0.386	-1.037	1.000	0.000	0.000	1.031	73.423
299	1	2.412	0.925	-1.487	0.980	0.003	0.012	1.002	341.505
300	1	2.815	0.089	-2.726	1.000	0.000	0.000	1.015	130.389
301	1	2.815	0.072	-2.743	1.000	0.000	0.000	1.018	111.143
302	1	2.809	0.215	-2.594	1.000	0.000	0.000	1.003	296.683
303	1	2.815	0.109	-2.706	1.000	0.000	0.000	1.010	171.039
304	1	1.204	0.001	-1.203	1.000	0.000	0.000	1.010	169.429
305	1	2.810	0.115	-2.695	1.000	0.000	0.000	1.008	200.345
306	1	1.230	0.004	-1.226	1.000	0.000	0.000	1.015	129.359
307	1	1.223	0.191	-1.033	1.000	0.000	0.000	1.011	158.041
308	1	2.815	0.625	-2.190	1.000	0.000	0.000	1.016	122.112
309	1	2.785	0.095	-2.690	1.000	0.000	0.000	1.018	112.581
310	1	2.815	0.584	-2.231	1.000	0.000	0.000	1.004	293.669
311	1	2.814	0.930	-1.884	1.000	0.000	0.000	1.024	90.228
312	1	2.815	0.721	-2.094	1.000	0.000	0.000	1.012	150.399
313	1	3.508	2.892	-0.616	0.745	0.188	1.005	1.338	11.192
314	1	3.508	2.892	-0.616	0.745	0.188	1.005	1.338	11.192
315	1	3.508	2.892	-0.616	0.745	0.188	1.005	1.338	11.192
316	1	2.815	0.479	-2.336	1.000	0.000	0.000	1.010	170.891
317	1	2.814	0.438	-2.377	1.000	0.000	0.000	1.024	90.218
318	1	2.815	0.382	-2.433	1.000	0.000	0.000	1.028	78.508
319	1	2.815	0.072	-2.743	1.000	0.000	0.000	1.032	70.877
320	1	2.687	0.585	-2.102	0.990	0.004	0.017	1.023	92.767
321	1	2.815	0.924	-1.891	1.000	0.000	0.000	1.024	90.162
322	1	2.815	0.517	-2.298	1.000	0.000	0.000	1.001	425.443
323	1	2.802	0.951	-1.851	0.999	0.000	0.000	1.025	86.886
324	1	2.830	1.225	-1.606	1.000	0.000	0.000	1.097	28.234
325	1	2.815	1.153	-1.661	1.000	0.000	0.000	1.026	83.334
326	1	2.038	0.554	-1.484	1.000	0.000	0.000	1.003	331.668
327	1	2.816	0.875	-1.941	1.000	0.000	0.000	1.023	91.951
328	1	2.815	0.793	-2.022	1.000	0.000	0.000	1.019	108.987
329	1	2.768	0.502	-2.267	1.000	0.000	0.000	1.006	231.570
330	1	2.811	0.754	-2.057	1.000	0.000	0.000	1.023	91.924
331	1	2.949	0.941	-2.007	1.000	0.000	0.000	1.025	85.921
332	1	2.816	0.222	-2.594	1.000	0.000	0.000	1.016	120.475
333	1	3.117	0.113	-3.004	0.999	0.000	0.001	1.022	94.412
334	1	2.335	0.414	-1.922	1.000	0.000	0.000	1.010	169.951
335	1	2.702	0.304	-2.397	1.000	0.000	0.000	1.022	95.358
336	1	2.815	0.420	-2.395	1.000	0.000	0.000	1.024	90.655
337	1	2.815	0.691	-2.124	1.000	0.000	0.000	1.019	108.200
338	1	2.765	0.666	-2.099	1.000	0.000	0.000	1.020	102.207
339	1	2.815	0.389	-2.426	1.000	0.000	0.000	1.026	84.373
340	1	2.815	0.484	-2.331	1.000	0.000	0.000	1.008	192.737
341	1	2.807	1.130	-1.677	0.997	0.000	0.000	1.026	83.603
342	1	2.815	0.909	-1.905	1.000	0.000	0.000	1.022	94.308
343	1	1.360	0.480	-0.880	1.000	0.000	0.000	1.021	100.940
344	1	2.834	0.216	-2.618	1.000	0.000	0.000	1.020	104.669
345	1	1.525	0.226	-1.298	1.000	0.000	0.000	1.001	394.552
346	1	1.176	0.223	-0.953	1.000	0.000	0.000	1.004	274.281
347	1	2.794	0.428	-2.366	1.000	0.000	0.000	1.007	211.414
348	1	2.814	0.920	-1.894	1.000	0.000	0.000	1.024	90.708
349	1	2.792	0.485	-2.307	1.000	0.000	0.000	1.016	123.126
350	1	1.080	0.598	-0.482	0.953	0.023	0.102	1.026	83.571
351	1	3.508	2.892	-0.616	0.745	0.188	1.005	1.338	11.192
352	1	3.508	2.892	-0.616	0.745	0.188	1.005	1.338	11.192
353	1	2.815	0.797	-2.017	1.000	0.000	0.000	1.021	99.652
354	1	2.813	0.199	-2.614	1.000	0.000	0.000	1.021	98.940
355	1	2.794	1.120	-1.674	0.994	0.000	0.000	1.028	79.024
356	1	2.817	0.417	-2.400	1.000	0.000	0.000	1.030	75.100
357	1	2.780	0.274	-2.506	1.000	0.000	0.000	1.002	365.415
358	1	2.815	0.358	-2.457	1.000	0.000	0.000	1.022	96.598
359	1	1.484	0.072	-1.413	1.000	0.000	0.000	1.017	114.494
360	1	2.488	0.421	-2.066	1.000	0.000	0.000	1.009	182.116
361	1	2.815	0.432	-2.383	1.000	0.000	0.000	1.021	100.606
362	1	2.814	0.136	-2.678	1.000	0.000	0.000	1.003	296.426
363	1	2.799	0.072	-2.727	1.000	0.000	0.000	1.029	76.981
364	1	2.815	0.072	-2.743	1.000	0.000	0.000	1.018	110.761
365	1	2.815	0.642	-2.172	1.000	0.000	0.000	1.028	80.209
366	1	2.497	0.219	-2.278	1.000	0.000	0.000	1.000	512.553
367	1	2.815	0.820	-1.995	1.000	0.000	0.000	1.020	101.476
368	1	2.815	0.469	-2.345	1.000	0.000	0.000	1.012	149.335
369	1	1.643	0.072	-1.571	1.000	0.000	0.000	1.008	191.765
370	1	2.810	0.567	-2.243	1.000	0.000	0.000	1.003	320.303
371	1	5.765	0.250	-5.515	1.000	0.000	0.000	1.012	153.684
372	1	2.718	0.742	-1.976	0.999	0.000	0.001	1.024	88.415
373	1	2.802	0.090	-2.712	1.000	0.000	0.000	1.015	127.479
374	1	2.813	0.490	-2.323	1.000	0.000	0.000	1.006	231.424
375	1	2.814	0.072	-2.741	1.000	0.000	0.000	1.033	69.523
376	1	2.806	0.072	-2.734	1.000	0.000	0.000	1.024	88.629
377	1	2.787	0.082	-2.704	1.000	0.000	0.000	1.008	196.628
378	1	2.814	0.420	-2.394	1.000	0.000	0.000	1.029	76.321
379	1	3.138	0.600	-2.538	1.000	0.000	0.000	1.011	162.372
380	1	2.786	0.071	-2.714	1.000	0.000	0.000	1.010	167.735
381	1	2.573	0.308	-2.265	1.000	0.000	0.000	1.025	87.498
382	1	2.815	0.074	-2.741	1.000	0.000	0.000	1.021	99.402
383	1	2.820	1.088	-1.732	1.000	0.000	0.000	1.027	81.460
384	1	2.884	0.072	-2.811	0.993	0.004	0.016	1.008	201.817
385	1	2.814	0.475	-2.339	1.000	0.000	0.000	1.011	162.337
386	1	3.126	1.204	-1.923	0.885	0.067	0.312	1.131	22.131
387	1	2.838	1.216	-1.622	1.000	0.000	0.000	1.033	69.954
388	1	3.289	4.222	0.933	0.555	0.346	2.300	1.290	12.348
389	1	2.125	1.207	-0.917	0.610	0.027	0.121	1.064	40.094
390	1	2.813	0.072	-2.741	1.000	0.000	0.000	1.021	100.099
391	1	1.215	0.072	-1.144	1.000	0.000	0.000	1.012	152.523
392	1	2.148	0.752	-1.395	0.999	0.000	0.000	1.017	116.204
393	1	2.815	0.072	-2.743	1.000	0.000	0.000	1.018	109.943
394	1	3.474	0.002	-3.472	0.980	0.000	0.001	1.001	409.469
395	1	2.815	0.236	-2.579	1.000	0.000	0.000	1.001	437.626
396	1	2.811	0.303	-2.508	1.000	0.000	0.000	1.023	91.213
397	1	1.406	0.512	-0.893	1.000	0.000	0.000	1.029	75.904
398	1	2.814	0.525	-2.289	1.000	0.000	0.000	1.005	250.605
399	1	0.761	0.206	-0.555	1.000	0.000	0.000	1.003	325.549
400	1	2.815	0.072	-2.742	1.000	0.000	0.000	1.021	100.381
401	1	2.342	0.390	-1.951	1.000	0.000	0.000	1.027	82.579
402	1	2.810	0.212	-2.597	1.000	0.000	0.000	1.020	104.216
403	1	1.310	0.077	-1.233	1.000	0.000	0.000	1.009	177.481
404	1	1.663	0.133	-1.531	1.000	0.000	0.000	1.006	240.184
405	1	2.483	0.072	-2.411	1.000	0.000	0.000	1.008	194.077
406	1	2.815	0.192	-2.622	1.000	0.000	0.000	1.001	396.233
407	1	2.599	0.072	-2.527	1.000	0.000	0.000	1.008	190.013
408	1	3.213	0.308	-2.905	0.986	0.010	0.044	1.040	58.791
409	1	3.356	11.467	8.111	0.192	0.699	10.062	1.408	9.986
410	1	3.474	9.070	5.597	0.277	0.564	5.609	1.552	8.490
411	1	1.511	1.604	0.093	0.443	0.485	4.086	1.062	41.148
412	1	2.788	0.983	-1.805	0.796	0.156	0.804	1.033	69.170
413	1	4.226	3.957	-0.269	0.499	0.272	1.624	1.646	7.879
414	1	3.528	6.788	3.260	0.495	0.402	2.921	1.297	12.139
415	1	5.150	20.482	15.332	0.161	0.752	13.145	1.085	31.510
416	1	2.696	1.173	-1.522	0.822	0.111	0.543	1.055	45.139
417	1	3.324	1.180	-2.144	0.867	0.073	0.344	1.237	14.171
418	1	3.844	3.807	-0.036	0.491	0.317	2.009	1.576	8.316
419	1	3.705	1.039	-2.666	0.869	0.078	0.369	1.090	30.078
420	1	3.229	0.422	-2.807	0.970	0.019	0.084	1.062	40.642
421	1	7.181	3.808	-3.373	0.745	0.108	0.524	1.673	7.737
422	1	3.637	2.160	-1.477	0.702	0.166	0.863	1.326	11.446
423	1	3.692	2.290	-1.402	0.692	0.156	0.803	1.429	9.701
424	1	2.577	1.051	-1.526	0.807	0.140	0.708	1.157	19.173
425	1	2.632	4.245	1.613	0.487	0.385	2.717	1.467	9.265
426	1	2.968	5.058	2.090	0.486	0.387	2.744	1.468	9.248
427	1	2.577	1.051	-1.526	0.807	0.140	0.708	1.157	19.173
428	1	5.582	1.285	-4.297	0.915	0.038	0.170	1.469	9.238
429	1	5.555	1.194	-4.361	0.923	0.033	0.148	1.420	9.829
430	1	2.606	0.233	-2.373	1.000	0.000	0.000	1.020	102.840
431	1	2.760	0.233	-2.526	1.000	0.000	0.000	1.024	88.609
432	1	2.815	0.815	-1.999	1.000	0.000	0.000	1.019	108.544
433	1	1.434	0.265	-1.169	1.000	0.000	0.000	1.026	84.425
434	1	2.814	1.133	-1.681	1.000	0.000	0.000	1.026	84.657
435	1	2.815	1.223	-1.592	1.000	0.000	0.000	1.034	66.800
436	1	2.792	0.840	-1.952	1.000	0.000	0.000	1.002	359.483
437	1	2.105	0.956	-1.149	0.953	0.001	0.003	1.024	89.243
438	1	4.118	4.075	-0.043	0.688	0.191	1.027	1.407	10.004
439	1	3.500	1.648	-1.852	0.834	0.124	0.612	1.140	21.018
440	1	4.752	10.429	5.677	0.350	0.489	4.153	1.535	8.623
441	1	4.793	8.367	3.575	0.461	0.389	2.759	1.529	8.671
442	1	4.300	7.764	3.464	0.450	0.406	2.967	1.510	8.838
443	1	2.928	2.074	-0.855	0.710	0.226	1.265	1.138	21.204
444	1	3.881	4.706	0.825	0.607	0.282	1.700	1.396	10.170
445	1	3.800	3.312	-0.488	0.756	0.165	0.855	1.377	10.468
446	1	4.910	9.657	4.747	0.394	0.452	3.582	1.532	8.644
447	1	4.141	6.587	2.446	0.507	0.360	2.440	1.480	9.125
448	1	4.113	5.124	1.010	0.622	0.248	1.429	1.469	9.233
449	1	4.242	5.910	1.668	0.572	0.288	1.755	1.491	9.011
450	1	3.864	2.439	-1.425	0.822	0.118	0.578	1.338	11.190
451	1	3.876	4.660	0.784	0.608	0.280	1.690	1.395	10.176
452	1	2.834	1.942	-0.892	0.603	0.199	1.075	1.162	18.772
453	1	2.520	0.746	-1.774	0.999	0.000	0.001	1.024	89.817
454	1	2.535	0.221	-2.314	1.000	0.000	0.000	1.018	109.585
455	1	2.703	0.971	-1.732	0.991	0.000	0.001	1.029	76.063
456	1	2.782	0.966	-1.816	0.998	0.000	0.000	1.028	78.461
457	1	2.815	0.450	-2.364	1.000	0.000	0.000	1.023	91.859
458	1	2.806	0.072	-2.734	1.000	0.000	0.000	1.012	148.659
459	1	1.222	0.329	-0.892	1.000	0.000	0.000	1.050	48.601
460	1	2.755	0.821	-1.933	1.000	0.000	0.000	1.003	306.134
461	1	1.156	0.776	-0.380	0.951	0.019	0.085	1.016	121.956
462	1	2.815	0.073	-2.742	1.000	0.000	0.000	1.018	112.557
463	1	2.810	0.415	-2.395	1.000	0.000	0.000	1.028	79.249
464	1	2.812	0.356	-2.455	1.000	0.000	0.000	1.028	80.036
465	1	2.813	0.325	-2.488	1.000	0.000	0.000	1.021	97.868
466	1	2.809	0.274	-2.535	1.000	0.000	0.000	1.001	450.779
467	1	2.815	0.641	-2.174	1.000	0.000	0.000	1.023	93.798
468	1	2.815	0.535	-2.279	1.000	0.000	0.000	1.002	357.118
469	1	2.815	0.646	-2.169	1.000	0.000	0.000	1.021	100.169
470	1	2.813	1.202	-1.611	0.999	0.000	0.000	1.030	75.456
471	1	3.775	0.295	-3.480	1.000	0.000	0.000	1.008	198.626
472	1	2.811	0.821	-1.989	1.000	0.000	0.000	1.010	170.011
473	1	3.218	0.303	-2.916	0.985	0.011	0.047	1.043	55.753
474	1	3.030	5.403	2.373	0.498	0.338	2.211	1.464	9.291
475	1	8.845	16.424	7.579	0.438	0.435	3.341	1.187	16.818
476	1	3.088	0.793	-2.295	0.942	0.027	0.121	1.110	25.433
477	1	3.782	2.574	-1.208	0.662	0.175	0.920	1.421	9.808
478	1	2.815	0.271	-2.544	1.000	0.000	0.000	1.004	274.073
479	1	2.815	0.270	-2.545	1.000	0.000	0.000	1.000	465.535
480	1	2.778	0.470	-2.309	1.000	0.000	0.000	1.012	153.031
481	1	2.212	0.525	-1.688	1.000	0.000	0.000	1.004	285.634
482	1	1.141	0.879	-0.262	0.843	0.085	0.402	1.033	68.519
483	1	2.815	0.635	-2.180	1.000	0.000	0.000	1.020	101.959
484	1	2.780	0.072	-2.709	1.000	0.000	0.000	1.008	193.765
485	1	2.815	0.499	-2.316	1.000	0.000	0.000	1.007	214.415
486	1	2.282	0.501	-1.781	1.000	0.000	0.000	1.003	320.895
487	1	2.424	0.149	-2.275	1.000	0.000	0.000	1.003	311.265
488	1	1.221	0.135	-1.086	1.000	0.000	0.000	1.016	123.761
489	1	2.815	1.196	-1.619	1.000	0.000	0.000	1.028	78.739
490	1	2.815	0.105	-2.710	1.000	0.000	0.000	1.012	146.426
491	1	2.813	0.317	-2.496	1.000	0.000	0.000	1.017	114.321
492	1	2.815	0.073	-2.742	1.000	0.000	0.000	1.018	112.424
493	1	2.815	0.236	-2.579	1.000	0.000	0.000	1.013	141.493
494	1	2.730	1.222	-1.508	0.948	0.001	0.003	1.039	59.672
495	1	2.815	0.870	-1.945	1.000	0.000	0.000	1.023	93.541
496	1	5.434	0.816	-4.618	0.990	0.002	0.007	1.014	134.547
497	1	2.716	0.763	-1.953	1.000	0.000	0.000	1.003	325.246
498	1	2.814	0.074	-2.740	1.000	0.000	0.000	1.015	131.130
499	1	2.813	0.573	-2.241	1.000	0.000	0.000	1.004	287.097
500	1	2.815	0.071	-2.744	1.000	0.000	0.000	1.015	129.627
501	1	2.773	0.428	-2.346	1.000	0.000	0.000	1.023	91.695
502	1	2.733	0.747	-1.986	1.000	0.000	0.000	1.024	89.187
503	1	2.798	0.445	-2.352	1.000	0.000	0.000	1.009	187.196
504	1	2.769	0.072	-2.697	1.000	0.000	0.000	1.011	160.744
505	1	0.993	0.568	-0.425	0.959	0.016	0.070	1.006	230.127
506	1	3.508	2.892	-0.616	0.745	0.188	1.005	1.338	11.192
507	1	3.508	2.892	-0.616	0.745	0.188	1.005	1.338	11.192
508	1	3.508	2.892	-0.616	0.745	0.188	1.005	1.338	11.192
509	1	3.508	2.892	-0.616	0.745	0.188	1.005	1.338	11.192
510	1	3.195	2.546	-0.649	0.714	0.224	1.253	1.217	15.066
511	1	2.729	0.473	-2.255	1.000	0.000	0.000	1.011	162.078
512	1	2.815	0.072	-2.743	1.000	0.000	0.000	1.014	132.889
513	1	2.813	0.704	-2.108	1.000	0.000	0.000	1.024	90.883
514	1	2.815	0.837	-1.978	1.000	0.000	0.000	1.019	107.935
515	1	2.812	0.426	-2.386	1.000	0.000	0.000	1.025	85.478
516	1	2.104	0.073	-2.032	1.000	0.000	0.000	1.009	182.500
517	1	2.814	0.524	-2.290	1.000	0.000	0.000	1.002	384.750
518	1	2.318	0.302	-2.016	1.000	0.000	0.000	1.024	88.776
519	1	2.814	0.511	-2.303	1.000	0.000	0.000	1.007	215.440
520	1	2.738	0.481	-2.258	1.000	0.000	0.000	1.015	130.771
521	1	2.385	0.402	-1.983	1.000	0.000	0.000	1.012	153.397
522	1	2.814	0.003	-2.811	1.000	0.000	0.000	1.001	410.227
523	1	1.235	0.982	-0.253	0.836	0.010	0.043	1.024	88.255
524	1	1.417	0.072	-1.346	1.000	0.000	0.000	1.002	370.993
525	1	2.814	0.429	-2.385	1.000	0.000	0.000	1.024	88.883
526	1	2.766	0.073	-2.693	1.000	0.000	0.000	1.030	74.581
527	1	1.266	0.504	-0.762	1.000	0.000	0.000	1.022	97.167
528	1	2.814	0.216	-2.598	1.000	0.000	0.000	1.012	152.035
529	1	1.129	0.204	-0.926	1.000	0.000	0.000	1.020	103.664
530	1	2.815	0.082	-2.733	1.000	0.000	0.000	1.016	119.625
531	1	1.216	0.072	-1.144	1.000	0.000	0.000	1.008	189.543
532	1	2.814	0.076	-2.738	1.000	0.000	0.000	1.017	115.336
533	1	2.314	0.418	-1.896	1.000	0.000	0.000	1.020	101.818
534	1	2.747	0.075	-2.672	1.000	0.000	0.000	1.030	75.361
535	1	1.230	0.351	-0.878	1.000	0.000	0.000	1.047	51.436
536	1	2.807	0.487	-2.320	1.000	0.000	0.000	1.008	202.470
537	1	2.794	1.094	-1.700	0.995	0.000	0.000	1.032	71.015
538	1	3.954	3.876	-0.078	0.698	0.216	1.192	1.370	10.581
539	1	2.815	0.084	-2.731	1.000	0.000	0.000	1.016	121.865
540	1	2.807	0.945	-1.862	1.000	0.000	0.000	1.026	82.716
541	1	1.241	0.071	-1.169	1.000	0.000	0.000	1.011	163.728
542	1	2.815	0.227	-2.588	1.000	0.000	0.000	1.001	390.316
543	1	2.815	0.322	-2.493	1.000	0.000	0.000	1.027	81.468
544	1	1.224	0.235	-0.989	1.000	0.000	0.000	1.002	371.785
545	1	2.815	0.567	-2.247	1.000	0.000	0.000	1.008	199.142
546	1	2.760	0.458	-2.302	1.000	0.000	0.000	1.020	102.530
547	1	2.448	0.737	-1.712	1.000	0.000	0.000	1.020	103.078
548	1	2.734	0.474	-2.261	1.000	0.000	0.000	1.011	163.242
549	1	2.814	0.502	-2.313	1.000	0.000	0.000	1.013	140.567
550	1	1.741	0.128	-1.613	1.000	0.000	0.000	1.013	140.509
551	1	2.815	0.236	-2.579	1.000	0.000	0.000	1.001	445.868
552	1	0.554	0.153	-0.401	0.997	0.000	0.001	1.029	75.986
553	1	1.195	0.502	-0.694	1.000	0.000	0.000	1.027	82.695
554	1	2.515	0.411	-2.104	1.000	0.000	0.000	1.023	92.167
555	1	1.240	0.212	-1.027	1.000	0.000	0.000	1.007	203.555
556	1	2.807	0.298	-2.509	1.000	0.000	0.000	1.033	70.023
557	1	2.803	0.800	-2.003	1.000	0.000	0.000	1.007	210.033
558	1	1.255	1.143	-0.112	0.356	0.111	0.543	1.141	20.819
559	1	2.815	0.551	-2.264	1.000	0.000	0.000	1.000	480.472
560	1	2.684	0.655	-2.029	1.000	0.000	0.000	1.032	70.970
561	1	2.814	0.677	-2.137	1.000	0.000	0.000	1.023	93.708
562	1	1.228	0.072	-1.156	1.000	0.000	0.000	1.013	143.587
563	1	1.752	0.611	-1.142	1.000	0.000	0.000	1.010	164.147
564	1	1.225	0.083	-1.143	1.000	0.000	0.000	1.014	133.970
565	1	2.809	0.090	-2.719	1.000	0.000	0.000	1.022	97.017
566	1	2.815	0.816	-1.999	1.000	0.000	0.000	1.018	113.993
567	1	1.374	0.416	-0.958	1.000	0.000	0.000	1.030	75.213
568	1	2.786	0.465	-2.320	1.000	0.000	0.000	1.018	113.994
569	1	2.812	0.426	-2.386	1.000	0.000	0.000	1.030	74.034
570	1	2.367	0.819	-1.549	0.998	0.000	0.001	1.030	75.713
571	1	2.624	0.374	-2.250	1.000	0.000	0.000	1.031	73.083
572	1	1.319	0.861	-0.458	0.964	0.010	0.044	1.031	72.620
573	1	3.508	2.892	-0.616	0.745	0.188	1.005	1.338	11.192
574	1	3.568	3.219	-0.349	0.716	0.210	1.153	1.326	11.441
575	1	3.779	2.970	-0.809	0.765	0.169	0.882	1.349	10.959
576	1	3.886	3.970	0.084	0.693	0.217	1.204	1.377	10.464
577	1	2.811	0.831	-1.981	1.000	0.000	0.000	1.003	311.057
578	1	2.815	0.674	-2.141	1.000	0.000	0.000	1.029	76.315
579	1	2.777	0.851	-1.927	1.000	0.000	0.000	1.003	322.908
580	1	3.165	0.382	-2.783	0.973	0.018	0.078	1.066	38.695
581	1	4.749	0.508	-4.241	0.981	0.007	0.030	1.235	14.238
582	1	5.421	1.245	-4.176	0.926	0.023	0.102	1.514	8.801
583	1	1.222	0.283	-0.939	1.000	0.000	0.000	1.034	67.952
584	1	3.508	2.892	-0.616	0.745	0.188	1.005	1.338	11.192
585	1	3.045	0.378	-2.668	0.975	0.017	0.075	1.039	59.671
586	1	2.671	1.170	-1.501	0.931	0.001	0.006	1.032	70.095
587	1	2.673	0.299	-2.374	1.000	0.000	0.000	1.012	150.599
588	1	2.815	0.486	-2.328	1.000	0.000	0.000	1.007	210.546
589	1	2.815	0.104	-2.711	1.000	0.000	0.000	1.022	96.505
590	1	1.191	0.071	-1.120	1.000	0.000	0.000	1.029	77.312
591	1	2.815	0.363	-2.452	1.000	0.000	0.000	1.027	80.692
592	1	1.223	0.072	-1.151	1.000	0.000	0.000	1.010	168.307
593	1	2.814	0.461	-2.353	1.000	0.000	0.000	1.012	152.895
594	1	1.274	0.262	-1.012	1.000	0.000	0.000	1.014	134.302
595	1	2.815	0.264	-2.550	1.000	0.000	0.000	1.001	407.990
596	1	1.263	0.072	-1.191	1.000	0.000	0.000	1.016	123.646
597	1	2.482	0.509	-1.973	1.000	0.000	0.000	1.004	269.840
598	1	2.815	0.509	-2.306	1.000	0.000	0.000	1.003	314.680
599	1	2.195	0.240	-1.956	1.000	0.000	0.000	1.012	146.595
600	1	1.381	0.266	-1.115	1.000	0.000	0.000	1.023	91.079
601	1	2.769	0.097	-2.672	1.000	0.000	0.000	1.025	86.406
602	1	2.395	0.235	-2.160	1.000	0.000	0.000	1.014	131.511
603	1	2.815	0.351	-2.464	1.000	0.000	0.000	1.025	86.751
604	1	2.815	0.003	-2.812	1.000	0.000	0.000	1.011	161.187
605	1	2.509	0.094	-2.416	1.000	0.000	0.000	1.007	215.220
606	1	2.815	0.081	-2.734	1.000	0.000	0.000	1.016	121.030
607	1	2.815	0.072	-2.743	1.000	0.000	0.000	1.025	86.068
608	1	1.222	0.002	-1.220	1.000	0.000	0.000	1.013	138.133
609	1	1.066	0.251	-0.815	1.000	0.000	0.000	1.004	293.260
610	1	2.021	0.002	-2.019	1.000	0.000	0.000	1.000	500.819
611	1	2.814	0.075	-2.739	1.000	0.000	0.000	1.031	72.734
612	1	2.815	0.474	-2.340	1.000	0.000	0.000	1.018	113.903
613	1	1.579	0.997	-0.581	0.834	0.025	0.113	1.033	69.117
614	1	2.690	0.239	-2.451	1.000	0.000	0.000	1.019	105.874
615	1	2.754	0.071	-2.683	1.000	0.000	0.000	1.028	78.279
616	1	2.815	1.186	-1.629	1.000	0.000	0.000	1.027	81.270
617	1	3.508	2.892	-0.616	0.745	0.188	1.005	1.338	11.192
618	1	3.508	2.892	-0.616	0.745	0.188	1.005	1.338	11.192
619	1	3.508	2.892	-0.616	0.745	0.188	1.005	1.338	11.192
620	1	3.508	2.892	-0.616	0.745	0.188	1.005	1.338	11.192
621	1	2.540	1.142	-1.398	0.909	0.005	0.021	1.038	61.890
622	1	2.815	0.498	-2.317	1.000	0.000	0.000	1.006	237.032
623	1	2.545	0.671	-1.875	1.000	0.000	0.000	1.019	108.764
624	1	1.325	0.072	-1.254	1.000	0.000	0.000	1.010	167.980
625	1	1.233	0.541	-0.692	1.000	0.000	0.000	1.028	79.886
626	1	2.517	0.469	-2.049	1.000	0.000	0.000	1.012	147.850
627	1	3.573	2.505	-1.068	0.787	0.156	0.802	1.313	11.740
628	1	2.815	0.286	-2.529	1.000	0.000	0.000	1.009	187.278
629	1	1.207	0.473	-0.734	1.000	0.000	0.000	1.029	76.299
630	1	3.508	2.892	-0.616	0.745	0.188	1.005	1.338	11.192
631	1	3.508	2.892	-0.616	0.745	0.188	1.005	1.338	11.192
632	1	3.508	2.892	-0.616	0.745	0.188	1.005	1.338	11.192
633	1	3.508	2.892	-0.616	0.745	0.188	1.005	1.338	11.192
634	1	3.508	2.892	-0.616	0.745	0.188	1.005	1.338	11.192
635	1	2.809	0.394	-2.415	1.000	0.000	0.000	1.020	105.201
636	1	1.231	0.079	-1.153	1.000	0.000	0.000	1.015	128.962
637	1	2.807	0.183	-2.624	1.000	0.000	0.000	0.997	997.691
638	1	1.852	0.040	-1.813	1.000	0.000	0.000	1.011	161.148
639	1	2.610	0.001	-2.609	1.000	0.000	0.000	0.998	824.614
640	1	2.812	0.003	-2.810	1.000	0.000	0.000	1.000	510.727
641	1	2.677	0.537	-2.139	1.000	0.000	0.000	1.003	307.260
642	1	2.491	0.072	-2.420	1.000	0.000	0.000	1.007	204.334
643	1	2.764	0.271	-2.493	1.000	0.000	0.000	1.004	292.743
644	1	2.691	0.213	-2.479	1.000	0.000	0.000	1.025	87.949
645	1	2.805	0.072	-2.734	1.000	0.000	0.000	1.012	148.887
646	1	1.256	0.072	-1.184	1.000	0.000	0.000	1.010	173.285
647	1	2.815	0.749	-2.066	1.000	0.000	0.000	1.005	254.946
648	1	2.815	0.565	-2.250	1.000	0.000	0.000	1.007	208.024
649	1	3.079	2.290	-0.789	0.717	0.226	1.265	1.189	16.713
650	1	2.757	0.702	-2.055	1.000	0.000	0.000	1.024	89.362
651	1	2.769	0.403	-2.366	1.000	0.000	0.000	1.017	119.337
652	1	2.815	0.808	-2.006	1.000	0.000	0.000	1.021	100.072
653	1	2.815	0.370	-2.445	1.000	0.000	0.000	1.030	75.567
654	1	2.815	0.666	-2.149	1.000	0.000	0.000	1.024	88.424
655	1	2.815	0.235	-2.580	1.000	0.000	0.000	1.014	131.985
656	1	2.815	0.817	-1.998	1.000	0.000	0.000	1.022	94.451
657	1	1.225	0.379	-0.846	1.000	0.000	0.000	1.035	65.591
658	1	2.806	0.438	-2.368	1.000	0.000	0.000	1.014	135.582
659	1	2.815	0.845	-1.970	1.000	0.000	0.000	1.014	135.087
660	1	1.228	0.525	-0.703	1.000	0.000	0.000	1.024	89.317
661	1	2.815	0.734	-2.080	1.000	0.000	0.000	1.015	125.354
662	1	2.811	0.376	-2.435	1.000	0.000	0.000	1.031	73.698
663	1	2.802	0.748	-2.054	1.000	0.000	0.000	1.010	166.668
664	1	2.699	0.838	-1.861	0.999	0.000	0.000	1.009	177.012
665	1	4.105	0.814	-3.290	0.948	0.027	0.120	1.212	15.332
666	1	2.934	1.331	-1.603	0.821	0.059	0.271	1.035	66.401
667	1	2.815	0.749	-2.065	1.000	0.000	0.000	1.011	156.644
668	1	2.815	1.009	-1.806	1.000	0.000	0.000	1.028	79.503
669	1	2.815	0.543	-2.272	1.000	0.000	0.000	1.002	363.052
670	1	2.815	0.691	-2.124	1.000	0.000	0.000	1.023	92.953
671	1	2.663	0.995	-1.668	0.972	0.001	0.005	1.033	69.017
672	1	2.815	0.477	-2.338	1.000	0.000	0.000	1.015	129.574
673	1	2.771	0.942	-1.829	0.998	0.000	0.000	1.025	86.452
674	1	2.814	1.221	-1.593	0.999	0.000	0.000	1.035	65.548
675	1	2.090	0.841	-1.249	0.997	0.000	0.000	0.996	2180.797
676	1	2.618	0.777	-1.841	1.000	0.000	0.000	1.021	99.388
677	1	2.813	0.649	-2.164	1.000	0.000	0.000	1.032	70.609
678	1	2.815	0.687	-2.128	1.000	0.000	0.000	1.022	94.739
679	1	2.815	0.078	-2.737	1.000	0.000	0.000	1.028	78.260
680	1	2.789	0.795	-1.994	1.000	0.000	0.000	1.010	167.810
681	1	2.815	0.836	-1.979	1.000	0.000	0.000	1.023	92.336
682	1	2.526	0.641	-1.885	1.000	0.000	0.000	1.017	116.728
683	1	2.814	0.480	-2.333	1.000	0.000	0.000	1.013	142.766
684	1	0.741	0.859	0.118	0.222	0.665	8.608	0.999	650.380
685	1	1.228	0.072	-1.157	1.000	0.000	0.000	1.014	133.158
686	1	2.815	0.126	-2.688	1.000	0.000	0.000	1.008	196.690
687	1	2.810	0.480	-2.330	1.000	0.000	0.000	1.010	172.420
688	1	2.740	0.466	-2.274	1.000	0.000	0.000	1.013	143.976
689	1	2.813	0.750	-2.063	1.000	0.000	0.000	1.003	296.008
690	1	2.815	0.717	-2.097	1.000	0.000	0.000	1.019	108.103
691	1	2.774	0.659	-2.115	1.000	0.000	0.000	1.009	177.185
692	1	2.815	0.657	-2.158	1.000	0.000	0.000	1.025	85.939
693	1	2.735	0.821	-1.914	1.000	0.000	0.000	1.010	174.149
694	1	2.654	0.228	-2.426	1.000	0.000	0.000	1.021	97.895
695	1	2.815	0.559	-2.255	1.000	0.000	0.000	0.997	1476.640
696	1	2.815	0.668	-2.147	1.000	0.000	0.000	1.026	84.599
697	1	2.510	0.420	-2.090	1.000	0.000	0.000	1.022	96.282
698	1	2.749	0.203	-2.546	1.000	0.000	0.000	1.013	143.671
699	1	2.815	0.653	-2.162	1.000	0.000	0.000	1.022	95.907
700	1	2.815	0.425	-2.391	1.000	0.000	0.000	1.031	72.713
701	1	1.225	0.338	-0.887	1.000	0.000	0.000	1.052	47.158
702	1	2.811	0.388	-2.423	1.000	0.000	0.000	1.026	84.001
703	1	2.813	0.466	-2.347	1.000	0.000	0.000	1.019	106.754
704	1	2.760	0.469	-2.291	1.000	0.000	0.000	1.018	112.050
705	1	5.929	0.418	-5.511	1.000	0.000	0.000	1.007	204.586
706	1	2.815	0.678	-2.136	1.000	0.000	0.000	1.026	83.926
707	1	2.808	1.204	-1.605	0.996	0.000	0.001	1.035	65.385
708	1	2.799	1.129	-1.671	0.995	0.000	0.001	1.031	73.424
709	1	4.134	6.338	2.204	0.505	0.356	2.397	1.476	9.170
710	1	2.815	0.679	-2.136	1.000	0.000	0.000	1.024	90.977
711	1	4.010	0.749	-3.261	1.000	0.000	0.000	1.000	493.380
712	1	2.815	0.072	-2.743	1.000	0.000	0.000	1.022	95.810
713	1	2.814	0.072	-2.742	1.000	0.000	0.000	1.013	144.229
714	1	2.815	0.420	-2.395	1.000	0.000	0.000	1.021	98.514
715	1	2.820	0.276	-2.544	1.000	0.000	0.000	1.002	362.858
716	1	2.813	0.477	-2.336	1.000	0.000	0.000	1.014	131.808
717	1	2.815	0.680	-2.135	1.000	0.000	0.000	1.025	87.859
718	1	2.815	0.586	-2.228	1.000	0.000	0.000	1.004	278.502
719	1	2.815	0.795	-2.020	1.000	0.000	0.000	1.011	157.513
720	1	2.815	0.497	-2.318	1.000	0.000	0.000	1.005	259.600
721	1	2.786	1.154	-1.632	0.989	0.000	0.000	1.026	83.289
722	1	2.813	0.750	-2.063	1.000	0.000	0.000	1.003	300.009
723	1	2.812	0.865	-1.947	1.000	0.000	0.000	1.021	101.070
724	1	2.747	0.543	-2.205	1.000	0.000	0.000	1.000	501.298
725	1	1.321	0.628	-0.693	1.000	0.000	0.000	1.018	110.165
726	1	2.815	0.236	-2.579	1.000	0.000	0.000	1.008	198.719
727	1	2.814	0.869	-1.945	1.000	0.000	0.000	1.022	96.144
728	1	2.815	0.685	-2.130	1.000	0.000	0.000	1.026	83.624
729	1	2.815	1.191	-1.624	1.000	0.000	0.000	1.028	80.051
730	1	2.815	1.199	-1.616	1.000	0.000	0.000	1.029	76.095
731	1	2.815	1.036	-1.779	1.000	0.000	0.000	1.028	78.721
732	1	2.815	1.133	-1.682	1.000	0.000	0.000	1.026	84.144
733	1	2.169	0.704	-1.465	0.827	0.140	0.704	1.029	77.996
734	1	2.834	1.094	-1.740	0.870	0.056	0.257	1.016	121.319
735	1	2.830	0.642	-2.187	1.000	0.000	0.000	1.011	157.069
736	1	2.815	1.174	-1.640	1.000	0.000	0.000	1.026	83.473
737	1	2.815	0.894	-1.921	1.000	0.000	0.000	1.024	89.541
738	1	2.559	0.440	-2.119	1.000	0.000	0.000	1.020	101.822
739	1	2.813	0.593	-2.219	1.000	0.000	0.000	1.005	247.272
740	1	2.814	0.718	-2.096	1.000	0.000	0.000	1.019	108.225
741	1	2.742	0.489	-2.253	1.000	0.000	0.000	1.013	141.381
742	1	0.975	0.507	-0.468	0.956	0.020	0.087	1.011	160.788
743	1	2.815	0.563	-2.252	1.000	0.000	0.000	0.998	809.496
744	1	2.792	0.512	-2.280	1.000	0.000	0.000	1.002	358.820
745	1	1.458	0.794	-0.664	0.967	0.014	0.062	1.027	80.868
746	1	2.813	0.914	-1.899	1.000	0.000	0.000	1.023	92.073
747	1	2.815	0.487	-2.328	1.000	0.000	0.000	1.015	125.127
748	1	2.815	0.335	-2.480	1.000	0.000	0.000	1.027	81.732
749	1	1.189	1.217	0.028	0.048	0.178	0.936	1.077	34.196
750	1	2.168	0.408	-1.760	1.000	0.000	0.000	1.020	103.563
751	1	2.814	0.397	-2.417	1.000	0.000	0.000	1.037	63.694
752	1	2.815	0.819	-1.995	1.000	0.000	0.000	1.010	166.665
753	1	2.815	0.794	-2.021	1.000	0.000	0.000	1.003	310.973
754	1	3.004	0.820	-2.184	1.000	0.000	0.000	1.020	103.993
755	1	4.903	5.237	0.334	0.537	0.275	1.642	1.626	7.992
756	1	8.627	4.546	-4.081	0.744	0.109	0.528	1.651	7.853
757	1	2.840	0.434	-2.406	1.000	0.000	0.000	1.025	86.388
758	1	2.815	0.710	-2.105	1.000	0.000	0.000	1.017	116.083
759	1	2.815	0.217	-2.598	1.000	0.000	0.000	1.026	84.366
760	1	2.807	0.982	-1.825	0.999	0.000	0.000	1.027	80.933
761	1	2.798	0.436	-2.361	1.000	0.000	0.000	1.026	82.731
762	1	2.815	1.008	-1.807	1.000	0.000	0.000	1.027	80.519
763	1	2.815	0.477	-2.337	1.000	0.000	0.000	1.009	181.661
764	1	2.815	0.762	-2.053	1.000	0.000	0.000	1.002	362.229
765	1	2.815	0.243	-2.572	1.000	0.000	0.000	0.997	1017.769
766	1	2.815	0.491	-2.323	1.000	0.000	0.000	1.006	229.658
767	1	2.815	0.157	-2.658	1.000	0.000	0.000	1.001	452.107
768	1	2.815	0.075	-2.740	1.000	0.000	0.000	1.024	88.717
769	1	2.295	0.450	-1.845	1.000	0.000	0.000	1.004	272.777
770	1	2.815	0.137	-2.678	1.000	0.000	0.000	1.011	157.251
771	1	2.174	0.743	-1.431	0.999	0.000	0.000	1.008	188.156
772	1	1.227	0.072	-1.155	1.000	0.000	0.000	1.015	127.841
773	1	2.815	0.623	-2.191	1.000	0.000	0.000	1.013	141.880
774	1	1.219	0.554	-0.665	1.000	0.000	0.000	1.031	72.774
775	1	2.817	0.782	-2.035	1.000	0.000	0.000	1.020	102.849
776	1	2.811	0.077	-2.734	1.000	0.000	0.000	1.017	117.923
777	1	2.815	0.785	-2.030	1.000	0.000	0.000	1.017	116.421
778	1	2.814	0.265	-2.549	1.000	0.000	0.000	0.999	706.514
779	1	2.793	0.870	-1.923	1.000	0.000	0.000	1.004	270.440
780	1	2.815	0.396	-2.419	1.000	0.000	0.000	1.028	79.589
781	1	2.814	0.208	-2.606	1.000	0.000	0.000	1.004	273.601
782	1	2.809	0.297	-2.512	1.000	0.000	0.000	1.030	73.965
783	1	2.815	0.604	-2.211	1.000	0.000	0.000	1.012	147.367
784	1	2.815	0.486	-2.329	1.000	0.000	0.000	1.014	135.419
785	1	1.550	0.171	-1.378	1.000	0.000	0.000	1.011	161.183
786	1	2.815	0.900	-1.915	1.000	0.000	0.000	1.024	89.911
787	1	2.800	0.270	-2.530	1.000	0.000	0.000	1.007	210.966
788	1	2.815	0.533	-2.281	1.000	0.000	0.000	1.002	372.537
789	1	2.815	0.428	-2.386	1.000	0.000	0.000	1.029	77.584
790	1	2.792	0.202	-2.590	1.000	0.000	0.000	1.020	102.774
791	1	1.576	0.240	-1.337	1.000	0.000	0.000	1.006	223.551
792	1	2.815	0.256	-2.559	1.000	0.000	0.000	1.008	195.134
793	1	2.811	1.021	-1.790	1.000	0.000	0.000	1.031	72.805
794	1	2.815	0.528	-2.287	1.000	0.000	0.000	1.004	281.892
795	1	2.558	0.814	-1.743	0.999	0.000	0.000	1.012	147.096
796	1	3.150	2.377	-0.773	0.531	0.160	0.827	1.391	10.241
797	1	1.270	3.974	2.703	0.100	0.754	13.276	1.358	10.803
798	1	2.815	0.538	-2.276	1.000	0.000	0.000	1.002	335.527
799	1	2.764	0.000	-2.764	1.000	0.000	0.000	1.004	270.611
800	1	2.804	0.695	-2.109	1.000	0.000	0.000	1.016	120.270
801	1	2.745	0.996	-1.750	0.992	0.000	0.001	1.031	72.722
802	1	2.810	0.415	-2.395	1.000	0.000	0.000	1.031	72.249
803	1	2.436	0.308	-2.128	1.000	0.000	0.000	1.024	89.629
804	1	1.211	0.601	-0.611	0.999	0.000	0.001	1.026	83.460
805	1	1.120	0.309	-0.812	1.000	0.000	0.000	1.020	102.705
806	1	1.240	0.104	-1.136	1.000	0.000	0.000	1.015	125.610
807	1	1.961	0.569	-1.392	1.000	0.000	0.000	1.003	320.037
808	1	1.309	0.267	-1.043	1.000	0.000	0.000	1.027	80.479
809	1	1.157	0.452	-0.705	0.999	0.000	0.001	1.027	81.928
810	1	2.815	0.704	-2.111	1.000	0.000	0.000	1.022	96.726
811	1	2.815	0.446	-2.369	1.000	0.000	0.000	1.015	125.714
812	1	2.815	0.645	-2.170	1.000	0.000	0.000	1.021	100.522
813	1	2.814	0.371	-2.443	1.000	0.000	0.000	1.027	81.444
814	1	2.815	0.748	-2.067	1.000	0.000	0.000	1.005	245.040
815	1	2.815	0.529	-2.286	1.000	0.000	0.000	1.003	308.109
816	1	1.985	1.524	-0.461	0.542	0.339	2.226	1.041	58.263
817	1	2.815	0.192	-2.623	1.000	0.000	0.000	1.003	308.306
818	1	2.767	0.816	-1.951	1.000	0.000	0.000	1.021	98.002
819	1	2.815	0.461	-2.354	1.000	0.000	0.000	1.011	160.418
820	1	2.813	0.238	-2.575	1.000	0.000	0.000	1.024	88.862
821	1	2.815	0.692	-2.122	1.000	0.000	0.000	1.024	89.669
822	1	3.585	1.211	-2.374	0.966	0.001	0.006	1.040	59.216
823	1	2.813	0.829	-1.984	1.000	0.000	0.000	1.003	312.117
824	1	2.815	0.394	-2.420	1.000	0.000	0.000	1.031	71.956
825	1	1.282	0.211	-1.071	1.000	0.000	0.000	1.007	210.053
826	1	2.815	0.507	-2.308	1.000	0.000	0.000	1.000	495.049
827	1	2.815	0.624	-2.190	1.000	0.000	0.000	1.015	127.557
828	1	2.815	0.381	-2.434	1.000	0.000	0.000	1.033	68.770
829	1	1.901	0.530	-1.371	1.000	0.000	0.000	1.007	216.122
830	1	2.815	0.662	-2.153	1.000	0.000	0.000	1.024	89.360
831	1	2.811	0.834	-1.977	1.000	0.000	0.000	1.014	131.508
832	1	2.803	0.464	-2.340	1.000	0.000	0.000	1.016	122.484
833	1	1.316	0.436	-0.881	1.000	0.000	0.000	1.021	98.311
834	1	2.773	0.186	-2.586	1.000	0.000	0.000	0.998	746.136
835	1	2.812	0.739	-2.073	1.000	0.000	0.000	1.007	202.807
836	1	2.814	0.072	-2.742	1.000	0.000	0.000	1.019	106.479
837	1	2.813	0.454	-2.359	1.000	0.000	0.000	1.021	100.444
838	1	2.675	0.728	-1.947	1.000	0.000	0.000	1.024	89.934
839	1	3.850	1.430	-2.420	0.870	0.021	0.094	1.184	16.995
840	1	2.803	0.669	-2.133	1.000	0.000	0.000	1.017	117.495
841	1	2.694	1.213	-1.481	0.930	0.002	0.007	1.040	59.234
842	1	2.814	0.670	-2.144	1.000	0.000	0.000	1.022	97.262
843	1	2.815	0.713	-2.102	1.000	0.000	0.000	1.019	109.330
844	1	2.760	0.253	-2.507	1.000	0.000	0.000	1.017	119.279
845	1	2.814	0.203	-2.612	1.000	0.000	0.000	1.026	82.945
846	1	4.521	6.979	2.458	0.513	0.355	2.390	1.491	9.016
847	1	3.615	3.183	-0.432	0.671	0.243	1.392	1.256	13.416
848	1	3.331	4.419	1.088	0.545	0.344	2.271	1.324	11.487
849	1	4.086	3.912	-0.174	0.692	0.215	1.189	1.380	10.410
850	1	3.508	2.892	-0.616	0.745	0.188	1.005	1.338	11.192
851	1	3.508	2.892	-0.616	0.745	0.188	1.005	1.338	11.192
852	1	2.815	0.570	-2.245	1.000	0.000	0.000	1.003	300.921
853	1	2.815	0.072	-2.743	1.000	0.000	0.000	1.024	90.652
854	1	2.815	0.241	-2.574	1.000	0.000	0.000	1.018	110.268
855	1	2.815	0.442	-2.373	1.000	0.000	0.000	1.021	100.588
856	1	2.815	0.072	-2.743	1.000	0.000	0.000	1.022	96.267
857	1	2.815	0.483	-2.332	1.000	0.000	0.000	1.008	200.581
858	1	2.800	0.265	-2.536	1.000	0.000	0.000	1.024	88.338
859	1	2.815	0.257	-2.558	1.000	0.000	0.000	0.997	1387.271
860	1	2.814	0.250	-2.564	1.000	0.000	0.000	1.018	111.762
861	1	2.762	0.465	-2.297	1.000	0.000	0.000	1.007	217.018
862	1	2.715	0.277	-2.439	1.000	0.000	0.000	1.003	305.253
863	1	2.815	0.855	-1.959	1.000	0.000	0.000	1.023	93.279
864	1	2.814	0.524	-2.290	1.000	0.000	0.000	1.001	440.917
865	1	2.803	0.549	-2.254	1.000	0.000	0.000	1.002	357.900
866	1	2.815	0.477	-2.338	1.000	0.000	0.000	1.014	136.311
867	1	2.814	0.071	-2.743	1.000	0.000	0.000	1.008	200.722
868	1	2.772	0.452	-2.320	1.000	0.000	0.000	1.021	99.174
869	1	2.590	0.973	-1.617	0.983	0.000	0.001	1.025	86.064
870	1	2.802	0.091	-2.711	1.000	0.000	0.000	1.015	125.789
871	1	1.730	0.242	-1.488	1.000	0.000	0.000	1.001	427.143
872	1	1.198	0.577	-0.621	0.998	0.000	0.002	1.028	78.540
873	1	1.229	0.074	-1.156	1.000	0.000	0.000	1.008	187.874
874	1	2.789	0.071	-2.717	0.999	0.001	0.002	1.007	215.039
875	1	2.803	0.080	-2.724	1.000	0.000	0.000	1.018	110.747
876	1	1.984	0.344	-1.640	1.000	0.000	0.000	1.040	58.953
877	1	2.814	1.224	-1.590	1.000	0.000	0.000	1.037	63.014
878	1	2.803	1.201	-1.601	0.993	0.000	0.001	1.036	65.019
879	1	2.815	0.097	-2.718	1.000	0.000	0.000	1.018	114.017
880	1	2.651	0.985	-1.665	0.987	0.000	0.001	1.027	82.240
881	1	2.812	0.578	-2.234	1.000	0.000	0.000	1.007	209.210
882	1	2.773	0.310	-2.463	1.000	0.000	0.000	1.012	152.263
883	1	3.508	2.892	-0.616	0.745	0.188	1.005	1.338	11.192
884	1	3.508	2.892	-0.616	0.745	0.188	1.005	1.338	11.192
885	1	2.843	0.882	-1.961	0.855	0.111	0.539	1.077	34.066
886	1	2.808	0.002	-2.806	1.000	0.000	0.000	0.997	1025.287
887	1	1.125	0.083	-1.042	1.000	0.000	0.000	1.010	165.924
888	1	2.815	0.073	-2.742	1.000	0.000	0.000	1.019	105.594
889	1	2.815	0.352	-2.463	1.000	0.000	0.000	1.030	73.878
890	1	1.233	0.481	-0.752	0.999	0.000	0.001	1.028	79.836
891	1	1.267	0.072	-1.196	1.000	0.000	0.000	1.016	124.010
892	1	2.683	0.138	-2.545	1.000	0.000	0.000	1.008	196.518
893	1	1.225	0.073	-1.152	1.000	0.000	0.000	1.013	142.774
894	1	2.814	0.455	-2.359	1.000	0.000	0.000	1.019	107.540
895	1	2.813	0.073	-2.740	1.000	0.000	0.000	1.022	97.306
896	1	2.383	0.221	-2.161	1.000	0.000	0.000	1.006	219.967
897	1	2.626	0.556	-2.070	1.000	0.000	0.000	1.000	461.103
898	1	2.815	0.480	-2.335	1.000	0.000	0.000	1.005	244.389
899	1	2.168	0.072	-2.096	1.000	0.000	0.000	1.018	114.100
900	1	2.815	0.072	-2.743	1.000	0.000	0.000	1.028	78.405
901	1	2.797	0.078	-2.718	1.000	0.000	0.000	1.028	79.704
902	1	2.814	0.472	-2.342	1.000	0.000	0.000	1.011	159.993
903	1	2.198	0.000	-2.197	1.000	0.000	0.000	1.002	337.460
904	1	2.580	0.257	-2.323	1.000	0.000	0.000	0.996	2130.058
905	1	2.782	0.072	-2.710	1.000	0.000	0.000	1.032	70.590
906	1	1.311	0.074	-1.237	1.000	0.000	0.000	1.010	171.220
907	1	2.858	0.079	-2.779	1.000	0.000	0.000	1.038	61.254
908	1	2.809	0.071	-2.737	1.000	0.000	0.000	1.027	81.177
909	1	2.468	0.926	-1.542	0.985	0.001	0.003	1.015	126.094
910	1	2.679	0.435	-2.244	1.000	0.000	0.000	1.026	84.316
911	1	2.815	0.533	-2.282	1.000	0.000	0.000	1.000	522.912
912	1	1.315	0.279	-1.036	1.000	0.000	0.000	1.033	69.092
913	1	1.554	0.076	-1.478	1.000	0.000	0.000	1.015	129.413
914	1	2.674	0.075	-2.600	1.000	0.000	0.000	1.010	171.442
915	1	1.329	0.294	-1.035	1.000	0.000	0.000	1.045	53.773
916	1	2.813	0.176	-2.637	1.000	0.000	0.000	1.008	199.234
917	1	2.808	0.221	-2.587	1.000	0.000	0.000	1.003	309.915
918	1	2.814	0.302	-2.513	1.000	0.000	0.000	1.012	153.175
919	1	2.815	0.757	-2.058	1.000	0.000	0.000	1.011	157.411
920	1	2.073	0.180	-1.894	1.000	0.000	0.000	1.001	386.664
921	1	2.859	0.071	-2.788	1.000	0.000	0.000	1.010	167.158
922	1	1.214	0.155	-1.059	1.000	0.000	0.000	1.009	186.283
923	1	2.811	0.149	-2.662	1.000	0.000	0.000	0.999	587.998
924	1	2.588	0.001	-2.587	1.000	0.000	0.000	1.004	279.661
925	1	2.814	0.147	-2.667	1.000	0.000	0.000	1.007	216.358
926	1	2.121	0.419	-1.702	1.000	0.000	0.000	1.017	114.641
927	1	2.704	0.448	-2.256	1.000	0.000	0.000	1.017	117.963
928	1	1.904	0.079	-1.825	1.000	0.000	0.000	1.007	211.380
929	1	2.815	0.353	-2.462	1.000	0.000	0.000	1.029	77.715
930	1	2.815	0.073	-2.741	1.000	0.000	0.000	1.032	71.123
931	1	2.812	0.203	-2.610	1.000	0.000	0.000	1.021	98.005
932	1	2.814	1.057	-1.757	1.000	0.000	0.000	1.032	70.425
933	1	1.196	0.635	-0.561	0.995	0.002	0.007	1.032	70.837
934	1	3.508	2.892	-0.616	0.745	0.188	1.005	1.338	11.192
935	1	3.508	2.892	-0.616	0.745	0.188	1.005	1.338	11.192
936	1	3.508	2.892	-0.616	0.745	0.188	1.005	1.338	11.192
937	1	3.293	3.544	0.251	0.617	0.299	1.850	1.259	13.321
938	1	4.119	4.531	0.412	0.653	0.246	1.416	1.408	9.990
939	1	3.801	4.385	0.584	0.646	0.253	1.469	1.385	10.340
940	1	3.620	2.972	-0.648	0.754	0.179	0.947	1.342	11.100
941	1	3.615	4.573	0.958	0.576	0.319	2.030	1.358	10.803
942	1	3.177	2.515	-0.662	0.709	0.231	1.303	1.199	16.068
943	1	3.308	3.072	-0.236	0.669	0.259	1.513	1.263	13.187
944	1	3.975	5.249	1.274	0.584	0.296	1.821	1.426	9.744
945	1	3.623	3.193	-0.430	0.737	0.189	1.012	1.344	11.064
946	1	2.999	0.779	-2.220	0.901	0.072	0.336	1.119	23.919
947	1	3.419	4.092	0.673	0.578	0.327	2.109	1.296	12.191
948	1	3.226	2.445	-0.781	0.730	0.211	1.158	1.238	14.117
949	1	3.691	2.943	-0.748	0.769	0.165	0.855	1.339	11.164
950	1	3.917	4.860	0.943	0.614	0.275	1.641	1.408	9.994
951	1	17.086	0.269	-16.817	0.999	0.000	0.001	1.001	388.248
952	1	2.815	1.219	-1.596	1.000	0.000	0.000	1.035	66.688
953	1	2.778	1.112	-1.666	0.990	0.000	0.002	1.033	68.890
954	1	2.816	1.258	-1.558	0.980	0.000	0.000	1.098	27.997
955	1	2.327	2.245	-0.083	0.317	0.237	1.344	1.063	40.511
956	1	2.479	1.991	-0.488	0.481	0.169	0.883	1.051	48.070
957	1	0.524	2.604	2.080	0.011	0.962	108.501	1.058	43.534
958	1	4.554	3.758	-0.796	0.349	0.203	1.106	1.417	9.869
959	1	3.129	5.073	1.944	0.270	0.420	3.139	1.387	10.308
960	1	2.905	2.200	-0.706	0.553	0.283	1.710	1.078	33.809
961	1	4.940	7.668	2.728	0.451	0.350	2.339	1.610	8.091
962	1	3.369	1.848	-1.521	0.759	0.174	0.913	1.018	111.004
963	1	5.627	12.698	7.071	0.292	0.508	4.484	1.591	8.209
964	1	4.115	7.030	2.914	0.456	0.399	2.886	1.465	9.276
965	1	4.343	8.198	3.855	0.341	0.451	3.565	1.625	7.997
966	1	4.000	4.280	0.281	0.648	0.214	1.181	1.360	10.758
967	1	3.640	3.364	-0.275	0.662	0.212	1.166	1.235	14.270
968	1	2.533	0.509	-2.024	0.844	0.136	0.685	1.034	68.300
969	1	4.742	4.529	-0.212	0.707	0.185	0.985	1.406	10.013
970	1	3.386	8.566	5.180	0.214	0.654	8.203	1.471	9.215
971	1	4.025	10.302	6.277	0.224	0.615	6.918	1.577	8.303
972	1	4.891	10.933	6.042	0.285	0.502	4.366	1.652	7.848
973	1	4.222	8.085	3.863	0.391	0.433	3.312	1.553	8.480
974	1	3.364	2.603	-0.760	0.693	0.212	1.164	1.119	23.919
975	1	3.395	6.818	3.423	0.323	0.501	4.353	1.438	9.595
976	1	5.211	13.063	7.852	0.247	0.560	5.525	1.563	8.405
977	1	4.195	5.913	1.718	0.522	0.322	2.056	1.448	9.472
978	1	3.748	3.507	-0.241	0.674	0.219	1.217	1.256	13.426
979	1	3.554	3.427	-0.127	0.627	0.245	1.408	1.206	15.647
980	1	4.081	1.129	-2.953	0.940	0.030	0.135	1.090	30.113
981	1	4.805	10.797	5.992	0.295	0.528	4.851	1.596	8.176
982	1	4.671	7.572	2.901	0.463	0.323	2.069	1.604	8.129
983	1	4.641	11.273	6.632	0.250	0.566	5.653	1.615	8.061
984	1	4.356	9.011	4.655	0.284	0.530	4.889	1.616	8.054
985	1	5.159	13.938	8.779	0.207	0.621	7.111	1.513	8.814
986	1	5.036	6.596	1.560	0.578	0.270	1.608	1.489	9.033
987	1	5.370	9.915	4.545	0.372	0.432	3.295	1.656	7.825
988	1	3.867	3.553	-0.314	0.734	0.160	0.826	1.357	10.804
989	1	4.784	9.306	4.522	0.391	0.419	3.134	1.601	8.147
990	1	5.137	11.713	6.576	0.342	0.482	4.030	1.512	8.818
991	1	4.198	9.448	5.250	0.336	0.533	4.960	1.399	10.117
992	1	5.185	15.168	9.983	0.201	0.627	7.283	1.422	9.793
993	1	5.462	12.406	6.944	0.276	0.528	4.854	1.607	8.110
994	1	4.292	8.292	4.000	0.380	0.430	3.270	1.580	8.286
995	1	4.377	4.009	-0.367	0.751	0.150	0.764	1.318	11.622
996	1	8.973	25.982	17.010	0.198	0.681	9.248	1.021	98.292
997	1	7.342	27.419	20.077	0.141	0.740	12.316	1.056	44.621
998	1	10.035	35.949	25.914	0.090	0.807	18.123	1.002	353.876
999	1	8.919	26.111	17.192	0.184	0.678	9.150	1.038	62.193
1000	1	12.352	22.046	9.693	0.370	0.483	4.046	1.090	30.013
1001	1	8.295	28.730	20.435	0.149	0.729	11.670	1.022	94.780
1002	1	7.329	29.826	22.497	0.114	0.805	17.955	1.005	250.878
1003	1	10.593	20.138	9.545	0.305	0.529	4.866	1.129	22.329
1004	1	3.309	2.815	-0.494	0.120	0.014	0.064	1.082	32.507
1005	1	2.850	1.129	-1.721	0.996	0.000	0.002	1.035	65.900
1006	1	4.954	2.751	-2.203	0.499	0.012	0.053	1.107	25.972
1007	1	5.659	2.581	-3.078	0.755	0.001	0.005	1.099	27.768
1008	1	3.341	1.983	-1.359	0.631	0.048	0.218	1.060	41.858
1009	1	3.641	2.536	-1.104	0.365	0.005	0.023	1.104	26.601
1010	1	1.522	2.151	0.629	0.257	0.556	5.440	1.030	73.863
1011	1	1.102	2.807	1.705	0.015	0.830	21.124	1.134	21.755
1012	1	5.721	2.785	-2.936	0.634	0.003	0.011	1.184	16.988
1013	1	8.492	2.764	-5.728	0.874	0.001	0.006	1.470	9.228
1014	1	2.885	2.600	-0.286	0.229	0.199	1.077	1.102	26.953
1015	1	6.104	2.847	-3.257	0.573	0.038	0.173	1.321	11.550
1016	1	2.914	3.424	0.510	0.142	0.293	1.799	1.503	8.899
1017	1	6.204	4.432	-1.771	0.478	0.218	1.207	1.464	9.291
1018	1	10.186	3.876	-6.310	0.761	0.062	0.287	1.428	9.721
1019	1	4.205	3.505	-0.700	0.326	0.169	0.882	1.654	7.837
1020	1	11.399	2.410	-8.990	0.908	0.007	0.028	1.555	8.466
1021	1	9.075	3.489	-5.587	0.686	0.095	0.455	1.691	7.646
1022	1	0.875	6.438	5.563	0.010	0.926	54.032	1.590	8.216
1023	1	2.918	1.652	-1.266	0.699	0.089	0.423	1.043	55.139
1024	1	5.427	3.828	-1.599	0.497	0.154	0.792	1.480	9.122
1025	1	3.180	5.748	2.568	0.228	0.469	3.833	1.677	7.717
1026	1	11.389	24.046	12.657	0.227	0.620	7.064	1.023	91.629
1027	1	5.805	21.625	15.820	0.126	0.777	15.115	1.056	44.603
1028	1	10.437	35.569	25.132	0.124	0.762	13.867	1.001	389.378
1029	1	5.963	3.883	-2.080	0.577	0.139	0.702	2.003	6.637
1030	1	3.117	10.806	7.689	0.174	0.540	5.095	1.704	7.588
1031	1	4.568	5.431	0.863	0.340	0.332	2.151	1.876	6.958
1032	1	4.734	6.195	1.461	0.323	0.365	2.492	1.689	7.660
1033	1	4.284	7.017	2.733	0.216	0.522	4.730	1.635	7.943
1034	1	9.003	5.942	-3.060	0.558	0.216	1.194	1.430	9.689
1035	1	4.810	14.656	9.846	0.189	0.612	6.834	1.574	8.325
1036	1	5.968	6.043	0.075	0.352	0.405	2.951	1.872	6.967
1037	1	7.865	5.487	-2.378	0.539	0.206	1.126	1.478	9.139
1038	1	5.791	19.543	13.753	0.127	0.727	11.531	1.171	17.968
1039	1	8.787	7.746	-1.042	0.565	0.237	1.349	1.641	7.904
1040	1	6.647	11.311	4.664	0.324	0.516	4.619	1.465	9.282
1041	1	3.038	3.844	0.806	0.255	0.354	2.373	1.568	8.369
1042	1	4.204	27.413	23.209	0.061	0.886	33.605	1.002	345.347
1043	1	1.734	9.976	8.243	0.057	0.830	21.205	1.563	8.409
1044	1	3.125	6.266	3.140	0.212	0.437	3.368	1.752	7.382
1045	1	4.572	6.700	2.128	0.349	0.385	2.715	1.677	7.715
1046	1	3.045	19.037	15.992	0.064	0.842	23.184	1.170	18.049
1047	1	4.045	5.046	1.002	0.308	0.351	2.341	1.835	7.083
1048	1	1.313	8.338	7.025	0.025	0.936	63.588	1.331	11.334
1049	1	3.285	10.031	6.747	0.119	0.722	11.287	1.257	13.390
1050	1	5.884	22.593	16.710	0.235	0.659	8.399	1.236	14.198
1051	1	11.257	26.088	14.832	0.273	0.590	6.251	1.021	100.196
1052	1	11.803	33.346	21.543	0.166	0.715	10.856	1.001	422.043
1053	1	2.813	6.882	4.069	0.126	0.713	10.771	1.690	7.651
1054	1	2.882	9.767	6.886	0.085	0.687	9.537	1.758	7.357
1055	1	6.822	35.209	28.387	0.058	0.870	29.017	1.002	338.661
1056	1	7.365	5.843	-1.522	0.515	0.232	1.313	1.800	7.199
1057	1	6.828	3.739	-3.089	0.624	0.120	0.594	1.710	7.560
1058	1	3.887	1.102	-2.785	0.888	0.058	0.267	1.008	192.250
1059	1	1.374	9.383	8.009	0.021	0.943	72.361	1.257	13.395
1060	1	6.571	16.622	10.051	0.264	0.562	5.567	1.345	11.045
1061	1	6.859	14.210	7.352	0.212	0.655	8.228	1.126	22.868
1062	1	4.726	4.548	-0.178	0.363	0.295	1.817	1.807	7.175
1063	1	4.939	3.468	-1.471	0.449	0.190	1.020	1.865	6.991
1064	1	3.722	4.492	0.770	0.269	0.360	2.435	1.869	6.977
1065	1	6.306	2.741	-3.565	0.642	0.056	0.259	1.552	8.489
1066	1	3.222	1.231	-1.991	0.863	0.052	0.240	1.018	109.623
1067	1	6.706	2.308	-4.398	0.776	0.016	0.069	1.484	9.083
1068	1	0.835	4.826	3.992	0.019	0.898	38.015	1.430	9.690
1069	1	3.648	4.714	1.066	0.218	0.436	3.355	1.809	7.168
1070	1	5.548	3.804	-1.744	0.503	0.190	1.020	1.929	6.814
1071	1	4.125	7.807	3.682	0.195	0.617	6.983	1.374	10.505
1072	1	5.821	2.472	-3.349	0.712	0.049	0.223	1.696	7.624
1073	1	4.004	6.682	2.678	0.238	0.515	4.614	1.714	7.542
1074	1	3.581	4.951	1.370	0.229	0.409	3.005	1.755	7.369
1075	1	3.076	6.128	3.053	0.198	0.507	4.453	1.804	7.185
1076	1	1.501	14.875	13.374	0.030	0.905	41.264	1.471	9.217
1077	1	1.924	6.254	4.330	0.075	0.719	11.090	1.770	7.308
1078	1	5.039	5.760	0.721	0.325	0.391	2.790	1.585	8.250
1079	1	4.097	2.308	-1.789	0.679	0.084	0.400	1.488	9.040
1080	1	5.388	3.651	-1.737	0.500	0.164	0.848	1.865	6.990
1081	1	2.146	4.699	2.553	0.128	0.608	6.727	1.653	7.843
1082	1	2.433	4.688	2.256	0.162	0.610	6.779	1.685	7.675
1083	1	3.278	2.041	-1.237	0.600	0.146	0.744	1.119	23.848
1084	1	3.636	2.212	-1.424	0.594	0.126	0.627	1.180	17.330
1085	1	3.010	5.508	2.497	0.171	0.571	5.785	1.802	7.193
1086	1	6.150	4.740	-1.410	0.469	0.281	1.696	1.774	7.293
1087	1	5.213	5.985	0.772	0.347	0.378	2.631	1.495	8.977
1088	1	5.902	2.595	-3.307	0.688	0.061	0.283	1.684	7.683
1089	1	4.724	3.305	-1.419	0.514	0.148	0.757	1.820	7.132
1090	1	3.983	5.153	1.171	0.271	0.490	4.171	1.791	7.232
1091	1	5.727	5.548	-0.179	0.496	0.202	1.096	1.640	7.912
1092	1	2.479	4.052	1.574	0.164	0.549	5.278	1.574	8.327
1093	1	3.458	3.480	0.022	0.343	0.276	1.651	1.605	8.120
1094	1	4.644	3.280	-1.364	0.449	0.180	0.950	1.794	7.222
1095	1	4.684	5.025	0.341	0.335	0.394	2.815	1.862	6.998
1096	1	3.437	3.554	0.117	0.331	0.319	2.033	1.568	8.369
1097	1	3.201	2.108	-1.093	0.550	0.197	1.065	1.102	27.125
1098	1	2.490	4.276	1.786	0.166	0.580	6.001	1.547	8.528
1099	1	4.659	4.188	-0.471	0.387	0.258	1.509	1.834	7.084
1100	1	2.374	3.300	0.926	0.305	0.433	3.310	1.339	11.166
1101	1	5.136	3.196	-1.940	0.491	0.142	0.717	1.788	7.244
1102	1	2.789	1.286	-1.504	0.842	0.046	0.208	1.073	35.870
1103	1	5.583	4.480	-1.103	0.470	0.221	1.229	1.810	7.165
1104	1	7.937	1.955	-5.982	0.863	0.013	0.059	1.360	10.766
1105	1	3.944	6.052	2.108	0.290	0.416	3.091	1.579	8.295
1106	1	5.029	3.268	-1.761	0.467	0.204	1.111	1.546	8.536
1107	1	4.978	3.622	-1.356	0.434	0.212	1.167	1.830	7.099
1108	1	4.817	3.898	-0.919	0.414	0.277	1.663	1.855	7.018
1109	1	3.993	7.462	3.469	0.267	0.459	3.679	1.542	8.570
1110	1	2.815	2.439	-0.376	0.463	0.231	1.304	1.189	16.697
1111	1	3.165	2.648	-0.517	0.619	0.144	0.728	1.424	9.774
1112	1	3.621	4.286	0.665	0.309	0.391	2.788	1.754	7.372
1113	1	4.171	3.188	-0.982	0.376	0.229	1.287	1.547	8.524
1114	1	4.693	4.860	0.167	0.351	0.369	2.537	1.828	7.104
1115	1	1.630	4.000	2.370	0.122	0.700	10.103	1.342	11.096
1116	1	1.149	3.561	2.412	0.073	0.782	15.554	1.229	14.495
1117	1	1.901	1.080	-0.821	0.605	0.330	2.135	1.005	259.743
1118	1	5.128	5.904	0.776	0.319	0.427	3.227	1.616	8.053
1119	1	3.474	4.002	0.528	0.264	0.340	2.235	1.768	7.318
1120	1	2.928	8.530	5.602	0.143	0.710	10.627	1.350	10.956
1121	1	5.456	3.290	-2.166	0.499	0.113	0.553	1.812	7.159
1122	1	5.191	3.244	-1.947	0.433	0.232	1.313	1.628	7.982
1123	1	4.899	2.746	-2.153	0.606	0.137	0.691	1.489	9.031
1124	1	3.107	6.390	3.283	0.243	0.552	5.351	1.701	7.600
1125	1	4.229	2.600	-1.629	0.568	0.075	0.349	1.590	8.219
1126	1	4.302	3.192	-1.110	0.453	0.193	1.041	1.662	7.794
1127	1	4.518	4.252	-0.266	0.338	0.308	1.926	1.825	7.114
1128	1	2.087	4.830	2.743	0.112	0.725	11.409	1.575	8.323
1129	1	2.060	9.123	7.062	0.094	0.796	16.898	1.511	8.830
1130	1	4.330	3.193	-1.136	0.526	0.125	0.621	1.721	7.509
1131	1	2.565	2.210	-0.354	0.517	0.277	1.664	1.128	22.561
1132	1	3.447	3.925	0.478	0.281	0.500	4.337	1.444	9.519
1133	1	1.543	0.948	-0.596	0.540	0.409	2.998	1.008	194.833
1134	1	2.677	3.840	1.164	0.245	0.422	3.165	1.628	7.984
1135	1	2.599	3.979	1.380	0.290	0.397	2.861	1.647	7.875
1136	1	3.059	3.257	0.197	0.296	0.342	2.259	1.417	9.865
1137	1	2.841	6.809	3.967	0.150	0.574	5.836	1.721	7.511
1138	1	2.878	4.131	1.253	0.248	0.464	3.751	1.604	8.130
1139	1	2.509	5.157	2.649	0.143	0.614	6.911	1.741	7.424
1140	1	2.496	1.859	-0.637	0.574	0.233	1.316	1.073	35.563
1141	1	4.244	2.044	-2.200	0.700	0.074	0.345	1.222	14.834
1142	1	2.111	6.688	4.577	0.099	0.726	11.468	1.712	7.551
1143	1	3.406	5.005	1.599	0.255	0.414	3.065	1.792	7.230
1144	1	4.188	4.140	-0.048	0.360	0.266	1.574	1.804	7.186
1145	1	3.417	1.946	-1.471	0.697	0.097	0.467	1.316	11.663
1146	1	2.270	5.842	3.572	0.114	0.684	9.384	1.717	7.527
1147	1	4.221	3.257	-0.964	0.432	0.265	1.562	1.571	8.347
1148	1	3.193	4.573	1.380	0.286	0.434	3.331	1.744	7.414
1149	1	3.967	4.037	0.070	0.437	0.255	1.486	1.693	7.638
1150	1	1.839	5.263	3.423	0.109	0.717	11.006	1.614	8.068
1151	1	6.278	3.957	-2.322	0.612	0.139	0.697	1.715	7.535
1152	1	1.779	10.688	8.909	0.047	0.870	28.916	1.432	9.670
1153	1	1.606	4.552	2.946	0.113	0.720	11.182	1.460	9.336
1154	1	2.965	3.060	0.095	0.344	0.404	2.937	1.359	10.769
1155	1	4.195	3.811	-0.384	0.395	0.305	1.901	1.752	7.380
1156	1	4.195	2.525	-1.670	0.550	0.148	0.755	1.356	10.834
1157	1	2.442	3.016	0.574	0.285	0.446	3.486	1.256	13.433
1158	1	3.547	2.705	-0.841	0.540	0.182	0.967	1.531	8.653
1159	1	3.694	3.038	-0.656	0.461	0.200	1.083	1.621	8.022
1160	1	3.674	4.411	0.737	0.280	0.431	3.292	1.785	7.254
1161	1	4.616	4.302	-0.314	0.356	0.344	2.277	1.825	7.116
1162	1	3.571	1.020	-2.551	0.903	0.051	0.233	1.009	178.959
1163	1	5.418	1.728	-3.690	0.855	0.016	0.072	1.261	13.250
1164	1	2.706	1.449	-1.257	0.700	0.172	0.899	1.041	58.265
1165	1	5.975	4.177	-1.797	0.517	0.157	0.809	1.603	8.135
1166	1	3.124	1.636	-1.489	0.713	0.132	0.658	1.075	34.982
1167	1	7.423	4.967	-2.456	0.572	0.173	0.906	1.580	8.285
1168	1	3.482	3.037	-0.445	0.418	0.227	1.274	1.522	8.736
1169	1	4.818	2.010	-2.808	0.730	0.082	0.390	1.320	11.589
1170	1	3.194	7.002	3.808	0.194	0.534	4.967	1.728	7.480
1171	1	2.587	7.003	4.416	0.126	0.709	10.591	1.654	7.834
1172	1	3.000	1.247	-1.753	0.814	0.102	0.490	1.047	51.474
1173	1	3.954	3.614	-0.340	0.385	0.313	1.980	1.661	7.801
1174	1	3.891	1.825	-2.066	0.742	0.072	0.339	1.192	16.468
1175	1	4.050	2.509	-1.540	0.550	0.240	1.372	1.276	12.759
1176	1	1.609	0.651	-0.958	0.748	0.215	1.191	1.025	86.967
1177	1	4.078	2.141	-1.937	0.649	0.148	0.754	1.226	14.656
1178	1	3.969	3.499	-0.471	0.404	0.327	2.109	1.629	7.976
1179	1	3.004	2.195	-0.809	0.534	0.243	1.395	1.155	19.365
1180	1	8.513	4.469	-4.043	0.577	0.231	1.304	1.576	8.316
1181	1	3.176	6.259	3.083	0.250	0.539	5.080	1.677	7.714
1182	1	3.722	1.288	-2.434	0.857	0.048	0.218	1.097	28.174
1183	1	5.031	5.172	0.141	0.481	0.274	1.641	1.705	7.584
1184	1	3.862	6.455	2.593	0.262	0.457	3.644	1.741	7.426
1185	1	3.651	4.968	1.317	0.347	0.378	2.639	1.739	7.432
1186	1	4.684	7.240	2.555	0.330	0.436	3.359	1.739	7.434
1187	1	3.286	3.936	0.650	0.357	0.377	2.627	1.499	8.936
1188	1	4.481	2.390	-2.091	0.704	0.106	0.514	1.468	9.247
1189	1	3.317	5.397	2.080	0.259	0.468	3.819	1.720	7.515
1190	1	4.833	4.239	-0.594	0.494	0.216	1.194	1.787	7.246
1191	1	3.169	3.569	0.400	0.389	0.399	2.883	1.422	9.795
1192	1	3.843	4.961	1.117	0.401	0.306	1.908	1.717	7.527
1193	1	4.149	4.811	0.661	0.405	0.319	2.032	1.763	7.337
1194	1	3.578	5.239	1.661	0.287	0.456	3.630	1.797	7.210
1195	1	2.046	2.213	0.167	0.407	0.474	3.912	1.130	22.239
1196	1	3.958	4.529	0.571	0.352	0.290	1.769	1.757	7.358
1197	1	3.739	4.833	1.094	0.286	0.496	4.276	1.648	7.870
1198	1	4.460	3.714	-0.746	0.450	0.353	2.365	1.515	8.794
1199	1	2.331	5.338	3.007	0.184	0.619	7.061	1.526	8.695
1200	1	3.566	9.210	5.645	0.349	0.458	3.658	1.555	8.463
1201	1	3.515	2.525	-0.989	0.695	0.137	0.688	1.525	8.710
1202	1	2.894	3.876	0.982	0.377	0.431	3.290	1.415	9.885
1203	1	4.669	4.235	-0.435	0.472	0.229	1.285	1.777	7.283
1204	1	2.402	2.975	0.574	0.308	0.511	4.525	1.256	13.416
1205	1	3.263	4.831	1.567	0.348	0.391	2.787	1.683	7.684
1206	1	3.252	0.988	-2.265	0.900	0.050	0.230	1.036	64.537
1207	1	2.993	9.521	6.528	0.214	0.609	6.760	1.593	8.199
1208	1	3.223	7.181	3.958	0.254	0.547	5.229	1.664	7.781
1209	1	3.608	2.898	-0.710	0.615	0.225	1.258	1.514	8.804
1210	1	4.329	2.825	-1.505	0.758	0.144	0.727	1.502	8.913
1211	1	3.608	3.015	-0.593	0.477	0.292	1.792	1.364	10.681
1212	1	3.122	5.223	2.101	0.337	0.477	3.960	1.587	8.239
1213	1	3.911	5.671	1.760	0.319	0.435	3.338	1.738	7.437
1214	1	1.703	0.662	-1.041	0.680	0.286	1.734	1.028	79.273
1215	1	4.720	0.932	-3.788	0.876	0.085	0.402	1.016	122.680
1216	1	1.883	1.621	-0.262	0.536	0.371	2.560	1.068	37.682
1217	1	2.889	0.999	-1.890	0.890	0.053	0.245	1.073	35.591
1218	1	1.359	1.687	0.328	0.368	0.553	5.365	1.059	42.361
1219	1	3.390	0.986	-2.403	0.917	0.032	0.145	1.044	54.164
1220	1	2.032	0.205	-1.826	0.913	0.065	0.301	1.018	110.929
1221	1	1.919	0.922	-0.997	0.693	0.254	1.478	1.017	117.404
1222	1	3.553	0.850	-2.703	0.941	0.026	0.115	1.020	102.997
1223	1	2.015	0.799	-1.216	0.793	0.164	0.849	1.022	95.750
1224	1	4.657	1.131	-3.526	0.898	0.040	0.181	1.053	46.491
1225	1	1.998	0.775	-1.222	0.765	0.198	1.070	1.019	105.615
1226	1	2.919	0.793	-2.126	0.911	0.057	0.261	1.026	84.538
1227	1	2.512	0.753	-1.759	0.815	0.154	0.788	1.020	101.921
1228	1	2.479	0.525	-1.954	0.906	0.077	0.363	1.042	56.406
1229	1	1.844	5.665	3.821	0.286	0.594	6.341	1.237	14.168
1230	1	2.058	0.864	-1.193	0.746	0.208	1.140	1.018	110.552
1231	1	2.384	1.234	-1.149	0.732	0.193	1.039	1.021	98.293
1232	1	3.611	1.055	-2.557	0.914	0.038	0.170	1.058	43.211
1233	1	1.920	0.890	-1.029	0.737	0.207	1.136	1.015	130.206
1234	1	1.931	0.475	-1.457	0.792	0.182	0.964	1.035	66.283
1235	1	2.009	0.721	-1.288	0.739	0.225	1.258	1.029	76.065
1236	1	2.768	0.842	-1.926	0.828	0.134	0.671	1.014	133.380
1237	1	2.042	1.145	-0.897	0.727	0.213	1.171	1.038	61.561
1238	1	1.999	0.676	-1.323	0.728	0.240	1.373	1.024	88.856
1239	1	1.744	0.210	-1.534	0.953	0.035	0.156	1.024	89.849
1240	1	1.462	0.868	-0.594	0.576	0.372	2.569	1.025	85.659
1241	1	2.418	0.718	-1.700	0.815	0.152	0.780	1.028	79.460
1242	1	2.306	0.909	-1.397	0.818	0.131	0.653	1.026	85.198
1243	1	3.444	0.352	-3.092	0.985	0.010	0.045	1.039	60.071
1244	1	1.569	0.407	-1.162	0.806	0.163	0.844	1.036	63.812
1245	1	3.223	0.349	-2.874	0.983	0.011	0.049	1.040	59.158
1246	1	1.900	1.793	-0.107	0.502	0.398	2.866	1.089	30.252
1247	1	2.217	0.335	-1.883	0.898	0.083	0.393	1.036	63.798
1248	1	2.272	0.366	-1.906	0.897	0.084	0.399	1.039	60.072
1249	1	1.842	0.782	-1.059	0.701	0.253	1.471	1.032	71.874
1250	1	2.733	0.863	-1.869	0.893	0.062	0.285	1.045	53.715
1251	1	1.565	0.372	-1.193	0.807	0.162	0.837	1.033	69.478
1252	1	3.235	2.289	-0.947	0.686	0.179	0.944	1.336	11.226
1253	1	1.667	0.846	-0.821	0.657	0.295	1.817	1.037	62.710
1254	1	1.557	0.361	-1.197	0.810	0.158	0.816	1.032	70.758
1255	1	2.272	0.366	-1.906	0.897	0.084	0.399	1.039	60.072
1256	1	2.550	0.743	-1.807	0.828	0.136	0.684	1.031	72.399
1257	1	1.932	0.832	-1.100	0.728	0.224	1.254	1.033	68.949
1258	1	4.497	1.580	-2.917	0.819	0.136	0.682	1.102	27.164
1259	1	5.897	0.396	-5.501	0.987	0.008	0.034	1.038	61.873
1260	1	1.565	0.372	-1.193	0.807	0.162	0.837	1.033	69.478
1261	1	1.904	0.332	-1.572	0.878	0.099	0.478	1.035	65.918
1262	1	3.685	1.023	-2.662	0.879	0.078	0.366	1.079	33.352
1263	1	1.957	0.398	-1.559	0.862	0.114	0.556	1.039	59.885
1264	1	1.836	0.743	-1.093	0.722	0.237	1.347	1.034	67.015
1265	1	2.033	0.702	-1.331	0.776	0.188	1.007	1.034	67.283
1266	1	2.731	0.970	-1.762	0.866	0.074	0.345	1.079	33.342
1267	1	1.703	0.940	-0.764	0.651	0.298	1.845	1.040	58.822
1268	1	2.216	0.330	-1.887	0.899	0.082	0.386	1.036	64.327
1269	1	2.272	0.366	-1.906	0.897	0.084	0.399	1.039	60.072
1270	1	3.692	0.379	-3.313	0.972	0.020	0.087	1.038	61.824
1271	1	2.526	0.372	-2.154	0.970	0.021	0.094	1.038	61.695
1272	1	1.924	0.699	-1.225	0.756	0.207	1.134	1.034	67.177
1273	1	1.811	0.378	-1.433	0.861	0.115	0.564	1.038	61.867
1274	1	3.942	0.868	-3.074	0.903	0.054	0.247	1.040	59.047
1275	1	2.223	0.351	-1.871	0.894	0.087	0.413	1.038	62.013
1276	1	1.499	0.427	-1.073	0.782	0.184	0.977	1.036	64.906
1277	1	3.508	2.892	-0.616	0.745	0.188	1.005	1.338	11.192

## Sheet: AA3-SLAC
Partition	Site	ES	EN	S	N	P[S]	dS	dN	dN-dS	P [dN/dS > 1]	P [dN/dS < 1]	Total branch length
1	1	0	0.2207470295918768	0	0	0		0		1	1	45.71395776347001
1	2	0.03280074614804594	0.1639037646664467	1	0	0.1667513673795693	30.48711134455622	0	-0.6669103450263596	1	0.1667513673795693	45.71395776347001
1	3	0.0436498936549084	0.1674967757595943	0.5	1.5	0.2067278341446114	11.45478163023601	8.955396264779022	-0.05467444709970491	0.7932721658553886	0.3707192708791008	45.71395776347001
1	4	0.03164839429493698	0.1890986352969398	1	0	0.1433695137526852	31.59717964459186	0	-0.6911932632934518	1	0.1433695137526851	45.71395776347001
1	5	0.0436498936549084	0.1628572398909249	0.5	1.5	0.2113723284296157	11.45478163023601	9.210520827963425	-0.0490935572431659	0.7886276715703843	0.3780663956334741	45.71395776347001
1	6	0.02824159771567834	0.1439340701000195	0.5	1.5	0.1640278099336837	17.70438078729606	10.42143808590734	-0.1593155145102862	0.8359721900663163	0.3011504974357267	45.71395776347001
1	7	0.01806375500546708	0.2026832745864097	0	1	0.08183011585190456	0	4.933806215833913	0.1079277852371057	0.9181698841480954	1	45.71395776347001
1	8	0.04338497274416277	0.1611528907774111	0	1	0.2121121830315133	0	6.205287383775373	0.1357416353202744	0.7878878169684866	1	45.71395776347001
1	9	0.02250076073756426	0.1982462688543125	0	1	0.1019300725321844	0	5.044231126159965	0.1103433474795483	0.8980699274678156	1	45.71395776347001
1	10	0.01722251093434224	0.2035245186575345	0	1	0.07801921940324041	0	4.913412922413904	0.1074816787432089	0.9219807805967596	1	45.71395776347001
1	11	0.04349806047820195	0.1676486089363007	0.5	1.5	0.2060087454792421	11.49476538731108	8.947285691883884	-0.05572651811528094	0.7939912545207579	0.369577887744553	45.71395776347001
1	12	0.0759391387944214	0.1168597229356441	2	0	0.3938775266253519	26.33688018788702	0	-0.5761233871754767	1	0.1551395059805047	45.71395776347001
1	13	0.04429074449948445	0.165203723441786	1	1	0.2114172509409694	22.57808061934114	6.053132333620658	-0.3614858370220912	0.9553027460045631	0.378137247886502	45.71395776347001
1	14	0.02250076073756426	0.1982462688543125	0	1	0.1019300725321844	0	5.044231126159965	0.1103433474795483	0.8980699274678156	1	45.71395776347001
1	15	0.07358234319729229	0.1062648197208054	0	0	0.4091381926931016	0	0	0	1	1	45.71395776347001
1	16	0.0759391387944214	0.1168597229356441	2	0	0.3938775266253519	26.33688018788702	0	-0.5761233871754767	1	0.1551395059805047	45.71395776347001
1	17	0.03164839429493698	0.1471646863945846	1	0	0.1769914939829767	31.59717964459186	0	-0.6911932632934518	1	0.1769914939829766	45.71395776347001
1	18	0.07503336703909973	0.1162864927802667	1	0	0.3921880724245881	13.32740405317147	0	-0.2915390551421777	1	0.3921880724245881	45.71395776347001
1	19	0.03280074614804594	0.1552638069203177	1	0	0.1744121665294495	30.48711134455622	0	-0.6669103450263596	1	0.1744121665294496	45.71395776347001
1	20	0.03008343088208086	0.1579811221862828	0	0	0.1599633231848065	0	0	0	1	1	45.71395776347001
1	21	0.03164839429493698	0.162515896699983	1	0	0.1629980164363231	31.59717964459186	0	-0.6911932632934518	1	0.1629980164363231	45.71395776347001
1	22	0.04430700660148837	0.1471646863945846	1	1	0.2314023859516252	22.56979373475453	6.795108422402063	-0.3450737167403609	0.9464529357758952	0.4092577076791455	45.71395776347001
1	23	0.04349806047820195	0.1676486089363007	0.5	1.5	0.2060087454792421	11.49476538731108	8.947285691883884	-0.05572651811528094	0.7939912545207579	0.369577887744553	45.71395776347001
1	24	0.03008343088208086	0.1579811221862828	0	0	0.1599633231848065	0	0	0	1	1	45.71395776347001
1	25	0.03164839429493698	0.1471646863945846	1	0	0.1769914939829767	31.59717964459186	0	-0.6911932632934518	1	0.1769914939829766	45.71395776347001
1	26	0.01722251093434224	0.2035245186575345	0	1	0.07801921940324041	0	4.913412922413904	0.1074816787432089	0.9219807805967596	1	45.71395776347001
1	27	0.03164839429493698	0.1890986352969398	1	0	0.1433695137526852	31.59717964459186	0	-0.6911932632934518	1	0.1433695137526851	45.71395776347001
1	28	0.03280074614804594	0.1717371173735279	1	0	0.1603651548095213	30.48711134455622	0	-0.6669103450263596	1	0.1603651548095213	45.71395776347001
1	29	0.03008343088208086	0.1579811221862828	0	0	0.1599633231848065	0	0	0	1	1	45.71395776347001
1	30	0.03119289476481764	0.1471646863945846	0	0	0.174889648996416	0	0	0	1	1	45.71395776347001
1	31	0.0436498936549084	0.1628572398909249	0.5	1.5	0.2113723284296157	11.45478163023601	9.210520827963425	-0.0490935572431659	0.7886276715703843	0.3780663956334741	45.71395776347001
1	32	0.03119289476481764	0.1895541348270592	0	0	0.1413060679570091	0	0	0	1	1	45.71395776347001
1	33	0.0436498936549084	0.1577399682237477	0.5	1.5	0.2167432523550211	11.45478163023601	9.509321048374446	-0.04255725553074248	0.7832567476449789	0.3865088672686099	45.71395776347001
1	34	0.04429074449948445	0.165203723441786	1	1	0.2114172509409694	22.57808061934114	6.053132333620658	-0.3614858370220912	0.9553027460045631	0.378137247886502	45.71395776347001
1	35	0.03164839429493698	0.1890986352969398	1	0	0.1433695137526852	31.59717964459186	0	-0.6911932632934518	1	0.1433695137526851	45.71395776347001
1	36	0.03280074614804594	0.1639037646664467	1	0	0.1667513673795693	30.48711134455622	0	-0.6669103450263596	1	0.1667513673795693	45.71395776347001
1	37	0.01722251093434224	0.2035245186575345	0	1	0.07801921940324041	0	4.913412922413904	0.1074816787432089	0.9219807805967596	1	45.71395776347001
1	38	0.0436498936549084	0.1628572398909249	0.5	1.5	0.2113723284296157	11.45478163023601	9.210520827963425	-0.0490935572431659	0.7886276715703843	0.3780663956334741	45.71395776347001
1	39	0.06545613951883252	0.1301844798538554	1	1	0.3345733607300694	15.27740571550646	7.681407193258339	-0.1661636597196595	0.888060666289787	0.5572073877499256	45.71395776347001
1	40	0.03164839429493698	0.1890986352969398	1	0	0.1433695137526852	31.59717964459186	0	-0.6911932632934518	1	0.1433695137526851	45.71395776347001
1	41	0.0436498936549084	0.1628572398909249	0.5	1.5	0.2113723284296157	11.45478163023601	9.210520827963425	-0.0490935572431659	0.7886276715703843	0.3780663956334741	45.71395776347001
1	42	0	0.1428077532140456	0	0	0		0		1	1	45.71395776347001
1	43	0.02972929006418719	0.1369115314327533	0	1	0.1784034055829052	0	7.303986665952743	0.1597758545375687	0.8215965944170948	1	45.71395776347001
1	44	0.04338497274416277	0.1546735619319203	0	1	0.219051265905391	0	6.465229012054117	0.1414278992316976	0.780948734094609	1	45.71395776347001
1	45	0.03164839429493698	0.1890986352969398	1	0	0.1433695137526852	31.59717964459186	0	-0.6911932632934518	1	0.1433695137526851	45.71395776347001
1	46	0.04349806047820195	0.1578918014004541	0.5	1.5	0.2159893257407909	11.49476538731108	9.50017661902289	-0.04363194231854649	0.7840106742592089	0.3853272626476205	45.71395776347001
1	47	0.04349806047820195	0.1659964074630685	0.5	1.5	0.2076334564137329	11.49476538731108	9.0363401408776	-0.05377843806816502	0.7923665435862671	0.3721552606051522	45.71395776347001
1	48	0.04415517342478192	0.1471646863945846	0	1	0.2307924199111935	0	6.795108422402063	0.1486440631012708	0.7692075800888065	1	45.71395776347001
1	49	0.03119289476481764	0.1895541348270592	0	0	0.1413060679570091	0	0	0	1	1	45.71395776347001
1	50	0.04415517342478192	0.1471646863945846	0	1	0.2307924199111935	0	6.795108422402063	0.1486440631012708	0.7692075800888065	1	45.71395776347001
1	51	0.02250076073756426	0.1441400607593762	0	1	0.1350255029676349	0	6.937696534410199	0.1517632004279031	0.8649744970323651	1	45.71395776347001
1	52	0.04349806047820195	0.1659964074630685	0.5	1.5	0.2076334564137329	11.49476538731108	9.0363401408776	-0.05377843806816502	0.7923665435862671	0.3721552606051522	45.71395776347001
1	53	0.0305191928859316	0.2494338932066512	0.6666666666666666	2.333333333333333	0.1090153829411213	21.84417750359248	9.354515953452292	-0.2759167174326205	0.8803958407126331	0.2926886650415195	45.26605588220724
1	54	0.04445110656527458	0.2348787436071084	0	2	0.1591348240721228	0	8.51503192364433	0.1881107544647233	0.7070542440882199	1	45.26605588220724
1	55	0.08189149614311203	0.2018018669503135	0	2	0.2886620090444048	0	9.910711086198365	0.2189435525813941	0.5060017373767425	1	45.26605588220724
1	56	0.03319669146390496	0.2504966716295206	0.6666666666666666	2.333333333333333	0.117016101828835	20.08232258300617	9.314827690741875	-0.2378712852801624	0.8708934044287608	0.3115722755696686	45.26605588220724
1	57	0.05333146795409064	0.2303618951393349	1	2	0.1879898330103957	18.75065582032789	8.681991432612131	-0.2224329951325283	0.9072666561182836	0.4645925611174144	45.26605588220724
1	58	0.07473689350990152	0.1761862640201911	0	2	0.2978477325311775	0	11.35162273360197	0.2507756090599438	0.4930178067116089	1	45.26605588220724
1	59	0.08234471166968522	0.1644025101610329	0.6666666666666666	2.333333333333333	0.3337209272661159	8.096047131003514	14.1928084373397	0.1346872659328079	0.5920758007404436	0.7042201952141949	45.26605588220724
1	60	0.08162725114807849	0.2020661119453472	1	1	0.2877305632320946	12.25081067823684	4.948875347641024	-0.1613114990534439	0.9172111229821418	0.4926722494463307	45.26605588220724
1	61	0.05333146795409064	0.2277102811177457	1	2	0.1897635071309591	18.75065582032789	8.783090469972363	-0.2201995547456893	0.9056362734611073	0.4680933751654687	45.26605588220724
1	62	0.02166731088311186	0.1773215429405432	0	1	0.1088870580777029	0	5.63947269698248	0.1245850248507998	0.8911129419222972	1	45.26605588220724
1	63	0.05333146795409064	0.230361895139335	1	1	0.1879898330103957	18.75065582032789	4.340995716306065	-0.3183325744464925	0.9646598226847235	0.340639488705515	45.26605588220724
1	64	0.06924945423315022	0.2087041559121985	0	2	0.2491403302764731	0	9.582942856400987	0.2117026250605536	0.5637902436173239	1	45.26605588220724
1	65	0.05754164532840224	0.2261517177650234	0	2	0.2028304247267592	0	8.843620644429702	0.1953698079515222	0.635479331741319	1	45.26605588220724
1	66	0.09456445436447522	0.1866955571598104	1	1	0.3362172029076731	10.57479796949653	5.356313857774373	-0.1152847097017214	0.8869579924689406	0.5593923982842868	45.26605588220724
1	67	0.07896327740542304	0.1795531495909563	0.25	2.75	0.30544781359882	3.166028668192419	15.31579928430568	0.2684079798719327	0.4455655241107878	0.664946122460828	45.26605588220724
1	68	0.08189149614311203	0.2018018669503135	0	2	0.2886620090444048	0	9.910711086198365	0.2189435525813941	0.5060017373767425	1	45.26605588220724
1	69	0.08104560903148678	0.2026477540619388	0.5	1.5	0.2856803139409254	6.169365693898932	7.402006535643757	0.0272310193084293	0.7143196860590746	0.4897473861084651	45.26605588220724
1	70	0.05333146795409064	0.2303618951393349	1	2	0.1879898330103957	18.75065582032789	8.681991432612131	-0.2224329951325283	0.9072666561182836	0.4645925611174144	45.26605588220724
1	71	0.03866176453701281	0.2141333209134328	0	0	0.1529371683319038	0	0	0	1	1	45.26605588220724
1	72	0.04445110656527458	0.2348787436071084	0	2	0.1591348240721228	0	8.51503192364433	0.1881107544647233	0.7070542440882199	1	45.26605588220724
1	73	0.09456445436447522	0.1891289087289504	1	1	0.3333333333333334	10.57479796949653	5.287398984748266	-0.1168071501194472	0.888888888888889	0.5555555555555556	45.26605588220724
1	74	0.0405476002844249	0.2019127763986162	1	1	0.1672339243184101	24.66237195260404	4.952633596725945	-0.4354198299751892	0.9720328145570643	0.3065006631938845	45.26605588220724
1	75	0.08292764728704449	0.196580745979179	0.5	2.5	0.2966910807864663	6.029352289102182	12.71742045512834	0.147750185777839	0.5680215836377468	0.6521128597395669	45.26605588220724
1	76	0.04200193178734649	0.2290608991831443	0	1	0.1549527526033955	0	4.365651246310946	0.09644425963842268	0.8450472473966044	1	45.26605588220724
1	77	0.05535332345751264	0.2002399617256711	0.1666666666666667	2.833333333333333	0.2165679877616539	3.010960431212308	14.14968974681988	0.2460724509463144	0.5473047145693266	0.5191562886611709	45.26605588220724
1	78	0.09020094144343264	0.1906225451759545	0	2	0.3212015580651418	0	10.49193839141061	0.2317837988516839	0.4607673247731912	1	45.26605588220724
1	79	0.09792874462716157	0.1857646184662641	1	1	0.3451922299462176	10.21150637442808	5.383156428045019	-0.1066660183283373	0.8808423243847576	0.5712267842771928	45.26605588220724
1	80	0.04614920615383962	0.2306749356543994	0	3	0.1667094706855733	0	13.00531412955348	0.2873083125111743	0.5786145332446964	1	45.26605588220724
1	81	0.04904462280641356	0.234648740287012	1	2	0.1728789925559952	20.38959508256693	8.523378380611325	-0.2621438177170604	0.9206722812034067	0.4341423991689255	45.26605588220724
1	82	0.04008759364423204	0.2335025035800741	0	2	0.1465242859699185	0	8.565218656484975	0.1892194601352867	0.7284207944391574	1	45.26605588220724
1	83	0.07896327740542304	0.1795531495909563	0.25	2.75	0.30544781359882	3.166028668192419	15.31579928430568	0.2684079798719327	0.4455655241107878	0.664946122460828	45.26605588220724
1	84	0.09456445436447522	0.1891289087289504	0	1	0.3333333333333334	0	5.287398984748266	0.1168071501194472	0.6666666666666666	1	45.26605588220724
1	85	0.09456445436447522	0.1891289087289504	1	2	0.3333333333333334	10.57479796949653	10.57479796949653	0	0.7407407407407406	0.7037037037037037	45.26605588220724
1	86	0.06338340189893461	0.4250148891539882	1.166666666666667	3.833333333333333	0.1297780992687102	18.40650125606901	9.01929186754789	-0.2153180678158791	0.8896828225531204	0.43892191812522	43.59694234553614
1	87	0.08683845286996825	0.490376069544068	1	6	0.1504439848581616	11.5156358381626	12.23550734353444	0.01674616041666922	0.7153427754929136	0.6805932172855019	42.98725722555957
1	88	0.09548245232978315	0.4287791097719932	1.5	8.5	0.1821275089232021	15.70969286397471	19.82372696403037	0.09539208279672506	0.5815729045549101	0.7169635848869039	43.12762631278767
1	89	0.1100085364838522	0.5164340535321208	2.5	5.5	0.1756083290586088	22.72550912780271	10.64995610259058	-0.2814717067348215	0.9056815914443739	0.2875814846456995	42.90148081060483
1	90	0.1035263655353823	0.5186483888170462	1	11	0.1663943527299409	9.659375124670332	21.20897362679413	0.2680173559909473	0.3823009814025543	0.8874027516987653	43.0927260640311
1	91	0.1194240502783361	0.5871710982128813	1.5	12.5	0.1690134025592174	12.5602841011004	21.28851375356366	0.2054940494218125	0.428986726360523	0.818532415794995	42.47436690756449
1	92	0.1486473266262466	0.5412175032049856	1	11	0.2154731190784309	6.72733255751288	20.32454592628679	0.3201275112202392	0.2335298209100925	0.9456381853573058	42.47436690756449
1	93	0.1464084918386864	0.5425240109815084	3	11	0.2125150014542103	20.49061473364137	20.27560030034307	-0.005062216318991296	0.6545667883430756	0.5977437226069758	42.47436690756449
1	94	0.1559286381719209	0.55697907824436	2.5	7.5	0.2187220513697891	16.03297527195483	13.46549680760104	-0.0604477159116063	0.7323408448924347	0.5286299226223488	42.47436690756449
1	95	0.2473975087032666	0.4520807374856964	8.833333333333332	7.166666666666667	0.3536886387120501	35.70502136271794	15.85262558746692	-0.4704871334094047	0.9675545469080857	0.08733647579223913	42.19540634701274
1	96	0.1275946098198077	0.5451852921121386	2	12	0.1896528262116758	15.6746433319123	22.01086524823515	0.1501637847545323	0.4875887546606746	0.7748412521497305	42.19540634701274
1	97	0.1177693742431028	0.6068617719017416	1.25	12.75	0.1625232021417448	10.61396486169414	21.00972674558974	0.2518452243995168	0.3818408904531725	0.8598069001322851	41.27837606880404
1	98	0.2720421142174148	0.821330528574156	5.666666666666666	12.33333333333333	0.2488100612457651	20.83010817265555	15.01628504512576	-0.1453133094366123	0.8163358846837538	0.3445047778246986	40.00888253161603
1	99	0.2717360972756976	0.999844631350111	4.333333333333334	14.66666666666667	0.2136994460189418	15.9468446657524	14.66894576096484	-0.03266206741028476	0.6761367198808492	0.5298479493175473	39.12486275700863
1	100	0.2149199669960488	1.067042087854135	3.5	21.5	0.1676492421775817	16.28513185126418	20.14915835535351	0.09902477321696387	0.4825309402968427	0.7190597872302393	39.02080639582201
1	101	0.3145322541005002	1.062998493857611	6.5	19.5	0.2283304779706193	20.66560715240066	18.34433455237994	-0.06022660527249384	0.6961114021578295	0.4726346931664327	38.54231181581935
1	102	0.1939709657457129	1.295536751336409	3.833333333333333	22.16666666666667	0.130224881362611	19.762407835607	17.1100253572897	-0.07037194727187597	0.7220929030479175	0.482981154501915	37.69090640720871
1	103	0.3046595309744412	1.281268819095989	3.75	21.25	0.1921016992734328	12.30882220558069	16.5851222501404	0.1123118284052323	0.4112728482292171	0.772537761547592	38.0752419872499
1	104	0.4128209348992377	1.515896395205729	10	26	0.2140391069523757	24.22357771763882	17.15156793183839	-0.1904432827207452	0.8704268656999025	0.2274114045074591	37.13446693822439
1	105	0.3345177953527308	1.72685740778474	9	33	0.1622789460373761	26.90439828622567	19.10985808743369	-0.211472237044221	0.8678519753165754	0.2330431783327216	36.8584562576035
1	106	0.2784910307233891	2.563004604942958	11.66666666666667	38.33333333333334	0.09800860758953141	41.89243235720065	14.95640439326736	-0.7150472273266557	0.998536717381712	0.004511613829688566	37.6702781781826
1	107	0.7588752364342033	2.096491392071838	32	45	0.2657715576199947	42.16766928693225	21.46443346735098	-0.5467569268932511	0.9985403669385482	0.003083717750957282	37.86552085808941
1	108	0.6833479251301562	2.161543834717803	32.33333333333334	53.66666666666666	0.2402017309673239	47.31606279067118	24.82793353745382	-0.5937572344167305	0.9982378234456062	0.003585118581037272	37.87428253452487
1	109	0.6098600741348909	2.153095841571695	28.33333333333333	48.66666666666666	0.2207273994738812	46.45874444810183	22.60311209887502	-0.6281765400684828	0.9988698084065889	0.002483852443697421	37.97600010122331
1	110	0.614256502949303	2.256540170931486	26	51	0.2139672616099771	42.32759421375777	22.60097145930601	-0.5101975043951804	0.9959678333043102	0.008221596186432478	38.66467904000612
1	111	0.7779618060369464	2.22829080538659	31.66666666666666	74.33333333333334	0.2587812491474434	40.70465467704821	33.35890142958119	-0.1876144166376403	0.8516664408231532	0.2033468916045055	39.15345834885733
1	112	0.7197084454742597	2.128718401332629	41.75	71.25	0.2526687481130361	58.00960133584147	33.470843280819	-0.6265755022409779	0.9977759265250006	0.004086878239961567	39.16328992636706
1	113	0.6453429363707301	2.313252914954026	34	66	0.2181247351110048	52.68516641897204	28.53125119754219	-0.6123705912611123	0.9982749128892058	0.003411660839093167	39.44329718983961
1	114	0.8563763343063753	2.093826074878571	40.58333333333334	68.41666666666667	0.2902771456087878	47.38960163606568	32.67542967752678	-0.3728128267161311	0.97419906667913	0.04042489550604522	39.4679874299031
1	115	0.7126742830529548	2.223565491858051	32	57	0.2427166504392698	44.90129749444356	25.63450467670722	-0.4843786171531745	0.9952131979099369	0.009059413958618201	39.77630749055884
1	116	0.8298893457382798	2.077931541882821	40.66666666666667	63.33333333333334	0.2853990592306445	49.00251687228145	30.4790278489862	-0.4633798989337835	0.9921773925368904	0.01345065735596462	39.97473577493755
1	117	0.7293171448695104	2.289794278589417	40.16666666666666	59.83333333333334	0.2415668196948983	55.0743485865169	26.13044057835296	-0.7152909600769242	0.999865732673974	0.0002980400225602864	40.46452370242628
1	118	0.8514578543244868	2.233227339488427	29.75	58.25	0.2760274714684963	34.94007348561307	26.08332746514895	-0.2199732448690429	0.9190483306242071	0.1208279678047189	40.26283299015215
1	119	0.6742532910795371	2.267458531345489	34	62	0.229204399268352	50.42615356843582	27.34338870718388	-0.5544343489865965	0.9981107373326039	0.00373479658902931	41.63299929638733
1	120	0.9806486134648261	1.992337499731258	62	52	0.3298530757046114	63.22346164437198	26.09999561169439	-0.8916836802555071	0.9999991740646832	0.000002077957498403116	41.63299929638733
1	121	0.9062157039702169	1.990483336335567	47	54	0.3128442725187475	51.8640317024838	27.12908920876109	-0.5925990146388204	0.9995319090695716	0.0009464394901134154	41.73976311587062
1	122	0.4902992952388736	1.247791522167036	19.5	27.5	0.2820907229523498	39.77162559554488	22.03893800483661	-0.4205868079001097	0.9819097709881195	0.03629138331864212	42.16177791986244
1	123	0.5552475427236016	1.118720818447406	26	31	0.331695362709952	46.82596139456059	27.71022000200435	-0.4531163491037673	0.9818760867938253	0.0339924144175453	42.18726918674608
1	124	0.5323456232197337	1.256972653731292	23.66666666666667	33.33333333333333	0.2975130976289156	44.45733304526089	26.51874186314567	-0.4293684006922069	0.978321919522579	0.0401587348834479	41.77902042440826
1	125	0.9182958305850992	1.838413545445768	44.5	41.5	0.3331130363503422	48.45932924648747	22.57381104638093	-0.6102088264189056	0.9998470875847854	0.0003440796686209335	42.42075348535887
1	126	0.7432681719927652	2.13867480885643	39	76	0.2579052316204234	52.47096737027994	35.53602431060472	-0.4047366707850642	0.9797616380442301	0.03234399279728151	41.841879627133
1	127	0.7697845253798267	2.102461431124349	34.5	51.5	0.2680078715531504	44.81773647369312	24.49509857237141	-0.4875805800530895	0.9973229418158983	0.005226515785796249	41.68057287906935
1	128	0.614658916741628	2.071263884544654	39.66666666666666	60.33333333333333	0.2288445954020977	64.53443623163211	29.12875263433515	-0.8432960601678035	0.9999403556743228	0.0001382499159615636	41.98487965217312
1	129	0.7918512726938404	2.214973869976567	43.33333333333333	61.66666666666667	0.2633512875280088	54.72408118498741	27.84080999895455	-0.6403084017091232	0.9996828007841169	0.0006557178736651403	41.98487965217312
1	130	0.8703210119111702	2.166791381433948	52.5	56.5	0.2865620033747209	60.32256981215851	26.07542215836635	-0.8157019369238455	0.9999940928175116	0.00001416208802784702	41.98487965217312
1	131	0.9302534986851964	2.06653818740788	55.5	55.5	0.310416470721717	59.66115696252979	26.8565083085231	-0.7744071191604843	0.9999886831837997	0.0000260705246580839	42.36098538139655
1	132	0.9939085217336137	2.016225206023835	57.83333333333333	47.16666666666666	0.3301874971761059	58.18778294853352	23.39355074311529	-0.8213744768245793	0.9999988632718363	0.000002923791969866585	42.36098538139655
1	133	0.9285298648593342	2.098263587890409	43.5	49.5	0.306770144495917	46.84825081699439	23.59093504061004	-0.5490267888479796	0.9995882396337049	0.0008602400765518325	42.36098538139655
1	134	1.045722272552961	1.870488725067262	74.16666666666666	39.83333333333334	0.3585893727876082	70.9238663202619	21.295682138849	-1.181166167740267	0.9999999999269937	2.491532535842111e-10	42.01625947038293
1	135	0.7639496358614758	2.197474523892603	43.33333333333334	56.66666666666666	0.2579669762419023	56.72276194551497	25.78717798570307	-0.7362764879538658	0.9999509817530083	0.0001127863964317521	42.01625947038293
1	136	0.9386756867912376	1.84745466396355	62.66666666666667	42.33333333333333	0.3369101831638789	66.76072209868988	22.91440984132781	-1.043590198148181	0.9999999825281752	5.21547496301622e-8	42.01487550876388
1	137	0.8238176272878904	2.142654709132003	39.16666666666666	57.83333333333333	0.2777095262860668	47.54288494118313	26.99143874505184	-0.486686644536283	0.9973056711999826	0.005062668075261456	42.22726558628457
1	138	0.5897970117990426	2.303748754927101	33.66666666666667	61.33333333333333	0.2038319277964485	57.0817857553637	26.62327356755278	-0.7206261262668507	0.9997737451256379	0.0005113990774349153	42.26673316106223
1	139	0.5563156115369884	2.202632113039931	31.66666666666667	46.33333333333334	0.2016405046682422	56.92212479742933	21.03543894553824	-0.8490527459300145	0.9999881577296135	0.00003349280472597638	42.26673316106223
1	140	0.0759391387944214	0.1168597229356441	2	0	0.3938775266253519	26.33688018788702	0	-0.5761233871754767	1	0.1551395059805047	45.71395776347001
1	141	0.0436498936549084	0.1628572398909249	0.5	1.5	0.2113723284296157	11.45478163023601	9.210520827963425	-0.0490935572431659	0.7886276715703843	0.3780663956334741	45.71395776347001
1	142	0.05269717730757043	0.2196150876957421	0.5	2.5	0.1935174580070031	9.488174235248279	11.38355304378512	0.04181776909615267	0.7133473312660549	0.4754523909136522	45.32472318594384
1	143	0.2598096653741824	0.8196291724379293	6	8	0.2406895659792863	23.09382905889469	9.760511544756957	-0.3308048504306745	0.9685322670543025	0.09598171616771634	40.30568928109459
1	144	0.2557509903199482	0.5784294135828195	1.5	7.5	0.3065895448075745	5.865079928423651	12.96614560719629	0.1706938237940307	0.3149499256103189	0.8892010433852802	41.6011869728878
1	145	0.6768507624626964	1.974571045671646	24.5	42.5	0.2552784171821226	36.19704868301789	21.52366211039204	-0.3840382384235754	0.9831947203733006	0.03100987987624393	38.20813946251316
1	146	0.9233128862447869	1.932031459255801	40.33333333333334	56.66666666666667	0.3233630604658001	43.68327782944019	29.33009521930565	-0.3580510614859213	0.97790139311792	0.03559203423488277	40.08697125646957
1	147	0.7029063488249786	2.192342704838595	31.16666666666667	62.83333333333334	0.2427792344618986	44.33971427170459	28.66036098948283	-0.3772535613792216	0.980381367690506	0.03308171036082086	41.5618429814122
1	148	0.5742272290551422	2.318480314433009	36.83333333333333	83.16666666666666	0.1985085669471841	64.14417754786804	35.87119810719864	-0.6776684709652703	0.998298592001448	0.003232394534101291	41.72096039881773
1	149	0.8144342257566073	2.173518087382645	49.75	59.25	0.2725726987593496	61.0853503286682	27.25995258284185	-0.7997683532219226	0.999985989071594	0.00003263479423443183	42.29399376651799
1	150	0.8260055657034526	2.118673385718024	39.50000000000001	67.5	0.2805078513923282	47.82050102333215	31.85955912554405	-0.3773808164322275	0.9817341810941774	0.02953944900887828	42.29399376651799
1	151	0.536780309603648	2.478121922422387	31.5	62.5	0.1780423603464342	58.6832255886197	25.22071227992918	-0.7911883066285667	0.9999171427228728	0.0002028295033379424	42.29399376651799
1	152	0.8224983502524376	2.207829466305485	56.16666666666667	83.83333333333334	0.2714222354948693	68.28787759808667	37.97092783330658	-0.7168145418506322	0.9996770917579625	0.0006080371728296452	42.29399376651799
1	153	0.5359536673431551	2.363118806195755	35	60	0.1848707378773854	65.30415245314582	25.3901749851462	-0.943726848978672	0.9999927441597977	0.00001966284854559852	42.29399376651799
1	154	0.6287643909730005	2.221595777228036	37.25	56.75	0.2205912073805873	59.24317683187554	25.54470105754747	-0.7967674076928969	0.9999593625389994	0.00009895813143601107	42.29399376651799
1	155	0.07738114240011112	0.3295804890723656	0.5	4.5	0.1901435821360582	6.461522594415483	13.65372086395545	0.1609403840835708	0.5528509045760563	0.6516304873660212	44.68858646320432
1	156	0.5122990187699594	2.412371374060144	24.5	32.5	0.1751647023288068	47.8236324926505	13.47222088168823	-0.8188004334827735	0.9999978477689052	0.000007979670011537543	41.95333833037716
1	157	0.02824159771567834	0.1439340701000195	0.5	1.5	0.1640278099336837	17.70438078729606	10.42143808590734	-0.1593155145102862	0.8359721900663163	0.3011504974357267	45.71395776347001
1	158	0.03164839429493698	0.162515896699983	1	0	0.1629980164363231	31.59717964459186	0	-0.6911932632934518	1	0.1629980164363231	45.71395776347001
1	159	0.03280074614804594	0.1552638069203177	1	0	0.1744121665294495	30.48711134455622	0	-0.6669103450263596	1	0.1744121665294496	45.71395776347001
1	160	0.03164839429493698	0.1890986352969398	1	0	0.1433695137526852	31.59717964459186	0	-0.6911932632934518	1	0.1433695137526851	45.71395776347001
1	161	0.03119289476481764	0.1616746526288582	0	0	0.1617322104539836	0	0	0	1	1	45.71395776347001
1	162	0.03119289476481764	0.1895541348270592	0	0	0.1413060679570091	0	0	0	1	1	45.71395776347001
1	163	0.04338497274416277	0.1661094951971077	0	1	0.207093643906269	0	6.020125452873038	0.1316911890241916	0.7929063560937311	1	45.71395776347001
1	164	0	0.1428077532140456	0	0	0		0		1	1	45.71395776347001
1	165	0.03164839429493698	0.1890986352969398	1	0	0.1433695137526852	31.59717964459186	0	-0.6911932632934518	1	0.1433695137526851	45.71395776347001
1	166	0.03008343088208086	0.1579811221862828	0	0	0.1599633231848065	0	0	0	1	1	45.71395776347001
1	167	0.04338497274416277	0.1611528907774111	0	1	0.2121121830315133	0	6.205287383775373	0.1357416353202744	0.7878878169684866	1	45.71395776347001
1	168	0.04338497274416277	0.1611528907774111	0	1	0.2121121830315133	0	6.205287383775373	0.1357416353202744	0.7878878169684866	1	45.71395776347001
1	169	0.03164839429493698	0.1890986352969398	1	0	0.1433695137526852	31.59717964459186	0	-0.6911932632934518	1	0.1433695137526851	45.71395776347001
1	170	0.03280074614804594	0.1639037646664467	1	0	0.1667513673795693	30.48711134455622	0	-0.6669103450263596	1	0.1667513673795693	45.71395776347001
1	171	0.04338497274416277	0.1611528907774111	0	1	0.2121121830315133	0	6.205287383775373	0.1357416353202744	0.7878878169684866	1	45.71395776347001
1	172	0.03164839429493698	0.1890986352969398	1	0	0.1433695137526852	31.59717964459186	0	-0.6911932632934518	1	0.1433695137526851	45.71395776347001
1	173	0.04338497274416277	0.1661094951971077	0	1	0.207093643906269	0	6.020125452873038	0.1316911890241916	0.7929063560937311	1	45.71395776347001
1	174	0.07358234319729229	0.1062648197208054	0	0	0.4091381926931016	0	0	0	1	1	45.71395776347001
1	175	0.0436498936549084	0.1628572398909249	0.5	1.5	0.2113723284296157	11.45478163023601	9.210520827963425	-0.0490935572431659	0.7886276715703843	0.3780663956334741	45.71395776347001
1	176	0.03164839429493698	0.1890986352969398	1	0	0.1433695137526852	31.59717964459186	0	-0.6911932632934518	1	0.1433695137526851	45.71395776347001
1	177	0.03119289476481764	0.1895541348270592	0	0	0.1413060679570091	0	0	0	1	1	45.71395776347001
1	178	0.0436498936549084	0.1658445742863621	0.5	1.5	0.2083582162520166	11.45478163023601	9.04461304480161	-0.0527228160358577	0.7916417837479833	0.3733032862243112	45.71395776347001
1	179	0.06530430634212607	0.1303363130305618	1	1	0.3337972786608484	15.3129258392402	7.672458862370273	-0.167136414142978	0.8885793767586121	0.5561739340803086	45.71395776347001
1	180	0.06545613951883252	0.1301844798538554	1	1	0.3345733607300694	15.27740571550646	7.681407193258339	-0.1661636597196595	0.888060666289787	0.5572073877499256	45.71395776347001
1	181	0.0436498936549084	0.1674967757595943	0.5	1.5	0.2067278341446114	11.45478163023601	8.955396264779022	-0.05467444709970491	0.7932721658553886	0.3707192708791008	45.71395776347001
1	182	0.06399364091286358	0.1188009459786357	1	0	0.3500849888451458	15.62655266578193	0	-0.3418332918500681	1	0.3500849888451458	45.71395776347001
1	183	0.0436498936549084	0.1658445742863621	0.5	1.5	0.2083582162520166	11.45478163023601	9.04461304480161	-0.0527228160358577	0.7916417837479833	0.3733032862243112	45.71395776347001
1	184	0.02808976453897189	0.1436536554096445	0.5	1.5	0.1635565691388702	17.80007800728615	10.44178093291522	-0.1609639032446877	0.8364434308611298	0.3003623869692623	45.71395776347001
1	185	0.0436498936549084	0.1674967757595943	0.5	1.5	0.2067278341446114	11.45478163023601	8.955396264779022	-0.05467444709970491	0.7932721658553886	0.3707192708791008	45.71395776347001
1	186	0.04429074449948445	0.165203723441786	1	1	0.2114172509409694	22.57808061934114	6.053132333620658	-0.3614858370220912	0.9553027460045631	0.378137247886502	45.71395776347001
1	187	0.0436498936549084	0.1674967757595943	0.5	1.5	0.2067278341446114	11.45478163023601	8.955396264779022	-0.05467444709970491	0.7932721658553886	0.3707192708791008	45.71395776347001
1	188	0.03280074614804594	0.1639037646664467	1	0	0.1667513673795693	30.48711134455622	0	-0.6669103450263596	1	0.1667513673795693	45.71395776347001
1	189	0.04338497274416277	0.1611528907774111	0	1	0.2121121830315133	0	6.205287383775373	0.1357416353202744	0.7878878169684866	1	45.71395776347001
1	190	0.03119289476481764	0.1895541348270592	0	0	0.1413060679570091	0	0	0	1	1	45.71395776347001
1	191	0.06530430634212607	0.1303363130305618	1	1	0.3337972786608484	15.3129258392402	7.672458862370273	-0.167136414142978	0.8885793767586121	0.5561739340803086	45.71395776347001
1	192	0.03280074614804594	0.1552638069203177	1	0	0.1744121665294495	30.48711134455622	0	-0.6669103450263596	1	0.1744121665294496	45.71395776347001
1	193	0.03164839429493698	0.1890986352969398	1	0	0.1433695137526852	31.59717964459186	0	-0.6911932632934518	1	0.1433695137526851	45.71395776347001
1	194	0.04429074449948445	0.1537677901765986	1	1	0.2236245187409885	22.57808061934114	6.503312552333128	-0.3516380740906522	0.9499920746178612	0.3972411120998384	45.71395776347001
1	195	0.04349806047820195	0.1630090730676314	0.5	1.5	0.2106370842077847	11.49476538731108	9.201941780122015	-0.05015587622170974	0.7893629157922153	0.3769061871720121	45.71395776347001
1	196	0.03164839429493698	0.162515896699983	1	0	0.1629980164363231	31.59717964459186	0	-0.6911932632934518	1	0.1629980164363231	45.71395776347001
1	197	0.04349806047820195	0.1578918014004541	0.5	1.5	0.2159893257407909	11.49476538731108	9.50017661902289	-0.04363194231854649	0.7840106742592089	0.3853272626476205	45.71395776347001
1	198	0.03164839429493698	0.1890986352969398	1	0	0.1433695137526852	31.59717964459186	0	-0.6911932632934518	1	0.1433695137526851	45.71395776347001
1	199	0.03280074614804594	0.1639037646664467	1	0	0.1667513673795693	30.48711134455622	0	-0.6669103450263596	1	0.1667513673795693	45.71395776347001
1	200	0.0436498936549084	0.1674967757595943	0.5	1.5	0.2067278341446114	11.45478163023601	8.955396264779022	-0.05467444709970491	0.7932721658553886	0.3707192708791008	45.71395776347001
1	201	0.01806375500546708	0.2026832745864097	0	1	0.08183011585190456	0	4.933806215833913	0.1079277852371057	0.9181698841480954	1	45.71395776347001
1	202	0.0436498936549084	0.1577399682237477	0.5	1.5	0.2167432523550211	11.45478163023601	9.509321048374446	-0.04255725553074248	0.7832567476449789	0.3865088672686099	45.71395776347001
1	203	0.0436498936549084	0.1658445742863621	0.5	1.5	0.2083582162520166	11.45478163023601	9.04461304480161	-0.0527228160358577	0.7916417837479833	0.3733032862243112	45.71395776347001
1	204	0.03119289476481764	0.1895541348270592	0	0	0.1413060679570091	0	0	0	1	1	45.71395776347001
1	205	0.03119289476481764	0.1895541348270592	0	0	0.1413060679570091	0	0	0	1	1	45.71395776347001
1	206	0.03164839429493698	0.1890986352969398	1	0	0.1433695137526852	31.59717964459186	0	-0.6911932632934518	1	0.1433695137526851	45.71395776347001
1	207	0.03119289476481764	0.1895541348270592	0	0	0.1413060679570091	0	0	0	1	1	45.71395776347001
1	208	0.02250076073756426	0.1441400607593762	0	1	0.1350255029676349	0	6.937696534410199	0.1517632004279031	0.8649744970323651	1	45.71395776347001
1	209	0.03119289476481764	0.1895541348270592	0	0	0.1413060679570091	0	0	0	1	1	45.71395776347001
1	210	0.04349806047820195	0.1659964074630685	0.5	1.5	0.2076334564137329	11.49476538731108	9.0363401408776	-0.05377843806816502	0.7923665435862671	0.3721552606051522	45.71395776347001
1	211	0.03008343088208086	0.1579811221862828	0	0	0.1599633231848065	0	0	0	1	1	45.71395776347001
1	212	0.03119289476481764	0.1471646863945846	0	0	0.174889648996416	0	0	0	1	1	45.71395776347001
1	213	0.04338497274416277	0.1611528907774111	0	1	0.2121121830315133	0	6.205287383775373	0.1357416353202744	0.7878878169684866	1	45.71395776347001
1	214	0.04429074449948445	0.165203723441786	1	1	0.2114172509409694	22.57808061934114	6.053132333620658	-0.3614858370220912	0.9553027460045631	0.378137247886502	45.71395776347001
1	215	0.04349806047820195	0.1578918014004541	0.5	1.5	0.2159893257407909	11.49476538731108	9.50017661902289	-0.04363194231854649	0.7840106742592089	0.3853272626476205	45.71395776347001
1	216	0.06545613951883252	0.1301844798538554	1	1	0.3345733607300694	15.27740571550646	7.681407193258339	-0.1661636597196595	0.888060666289787	0.5572073877499256	45.71395776347001
1	217	0.03280074614804594	0.1717371173735279	1	0	0.1603651548095213	30.48711134455622	0	-0.6669103450263596	1	0.1603651548095213	45.71395776347001
1	218	0.03008343088208086	0.1666210799324118	0	0	0.1529371683319038	0	0	0	1	1	45.71395776347001
1	219	0.0436498936549084	0.1674967757595943	0.5	1.5	0.2067278341446114	11.45478163023601	8.955396264779022	-0.05467444709970491	0.7932721658553886	0.3707192708791008	45.71395776347001
1	220	0.04429074449948445	0.1537677901765986	1	1	0.2236245187409885	22.57808061934114	6.503312552333128	-0.3516380740906522	0.9499920746178612	0.3972411120998384	45.71395776347001
1	221	0.03119289476481764	0.1895541348270592	0	0	0.1413060679570091	0	0	0	1	1	45.71395776347001
1	222	0.0436498936549084	0.1628572398909249	0.5	1.5	0.2113723284296157	11.45478163023601	9.210520827963425	-0.0490935572431659	0.7886276715703843	0.3780663956334741	45.71395776347001
1	223	0.07358234319729229	0.1062648197208054	0	0	0.4091381926931016	0	0	0	1	1	45.71395776347001
1	224	0.03164839429493698	0.1471646863945846	1	0	0.1769914939829767	31.59717964459186	0	-0.6911932632934518	1	0.1769914939829766	45.71395776347001
1	225	0.07358234319729229	0.1062648197208054	0	0	0.4091381926931016	0	0	0	1	1	45.71395776347001
1	226	0.04349806047820195	0.1676486089363007	0.5	1.5	0.2060087454792421	11.49476538731108	8.947285691883884	-0.05572651811528094	0.7939912545207579	0.369577887744553	45.71395776347001
1	227	0	0.1428077532140456	0	0	0		0		1	1	45.71395776347001
1	228	0.04349806047820195	0.1676486089363007	0.5	1.5	0.2060087454792421	11.49476538731108	8.947285691883884	-0.05572651811528094	0.7939912545207579	0.369577887744553	45.71395776347001
1	229	0.04415517342478192	0.1471646863945846	0	1	0.2307924199111935	0	6.795108422402063	0.1486440631012708	0.7692075800888065	1	45.71395776347001
1	230	0.0612763256468985	0.1170812555125036	0	0	0.3435588509811337	0	0	0	1	1	45.71395776347001
1	231	0.0436498936549084	0.1674967757595943	0.5	1.5	0.2067278341446114	11.45478163023601	8.955396264779022	-0.05467444709970491	0.7932721658553886	0.3707192708791008	45.71395776347001
1	232	0.02250076073756426	0.1982462688543125	0	1	0.1019300725321844	0	5.044231126159965	0.1103433474795483	0.8980699274678156	1	45.71395776347001
1	233	0.03280074614804594	0.1639037646664467	1	0	0.1667513673795693	30.48711134455622	0	-0.6669103450263596	1	0.1667513673795693	45.71395776347001
1	234	0.0436498936549084	0.1628572398909249	0.5	1.5	0.2113723284296157	11.45478163023601	9.210520827963425	-0.0490935572431659	0.7886276715703843	0.3780663956334741	45.71395776347001
1	235	0.04349806047820195	0.1630090730676314	0.5	1.5	0.2106370842077847	11.49476538731108	9.201941780122015	-0.05015587622170974	0.7893629157922153	0.3769061871720121	45.71395776347001
1	236	0.04349806047820195	0.1630090730676314	0.5	1.5	0.2106370842077847	11.49476538731108	9.201941780122015	-0.05015587622170974	0.7893629157922153	0.3769061871720121	45.71395776347001
1	237	0.04349806047820195	0.1676486089363007	0.5	1.5	0.2060087454792421	11.49476538731108	8.947285691883884	-0.05572651811528094	0.7939912545207579	0.369577887744553	45.71395776347001
1	238	0.03164839429493698	0.1890986352969398	1	0	0.1433695137526852	31.59717964459186	0	-0.6911932632934518	1	0.1433695137526851	45.71395776347001
1	239	0.03164839429493698	0.162515896699983	1	0	0.1629980164363231	31.59717964459186	0	-0.6911932632934518	1	0.1629980164363231	45.71395776347001
1	240	0.04415517342478192	0.1471646863945846	0	1	0.2307924199111935	0	6.795108422402063	0.1486440631012708	0.7692075800888065	1	45.71395776347001
1	241	0.02250076073756426	0.1441400607593762	0	1	0.1350255029676349	0	6.937696534410199	0.1517632004279031	0.8649744970323651	1	45.71395776347001
1	242	0.04338497274416277	0.1661094951971077	0	1	0.207093643906269	0	6.020125452873038	0.1316911890241916	0.7929063560937311	1	45.71395776347001
1	243	0.04430700660148837	0.1471646863945846	1	1	0.2314023859516252	22.56979373475453	6.795108422402063	-0.3450737167403609	0.9464529357758952	0.4092577076791455	45.71395776347001
1	244	0.03164839429493698	0.1890986352969398	1	0	0.1433695137526852	31.59717964459186	0	-0.6911932632934518	1	0.1433695137526851	45.71395776347001
1	245	0.04338497274416277	0.1546735619319203	0	1	0.219051265905391	0	6.465229012054117	0.1414278992316976	0.780948734094609	1	45.71395776347001
1	246	0.04338497274416277	0.1661094951971077	0	1	0.207093643906269	0	6.020125452873038	0.1316911890241916	0.7929063560937311	1	45.71395776347001
1	247	0.0436498936549084	0.1577399682237477	0.5	1.5	0.2167432523550211	11.45478163023601	9.509321048374446	-0.04255725553074248	0.7832567476449789	0.3865088672686099	45.71395776347001
1	248	0.04349806047820195	0.1630090730676314	0.5	1.5	0.2106370842077847	11.49476538731108	9.201941780122015	-0.05015587622170974	0.7893629157922153	0.3769061871720121	45.71395776347001
1	249	0.04338497274416277	0.1611528907774111	0	1	0.2121121830315133	0	6.205287383775373	0.1357416353202744	0.7878878169684866	1	45.71395776347001
1	250	0.04430700660148837	0.1471646863945846	1	1	0.2314023859516252	22.56979373475453	6.795108422402063	-0.3450737167403609	0.9464529357758952	0.4092577076791455	45.71395776347001
1	251	0.03280074614804594	0.1717371173735279	1	0	0.1603651548095213	30.48711134455622	0	-0.6669103450263596	1	0.1603651548095213	45.71395776347001
1	252	0.04429074449948445	0.1537677901765986	1	1	0.2236245187409885	22.57808061934114	6.503312552333128	-0.3516380740906522	0.9499920746178612	0.3972411120998384	45.71395776347001
1	253	0.04338497274416277	0.1546735619319203	0	1	0.219051265905391	0	6.465229012054117	0.1414278992316976	0.780948734094609	1	45.71395776347001
1	254	0.0436498936549084	0.1674967757595943	0.5	1.5	0.2067278341446114	11.45478163023601	8.955396264779022	-0.05467444709970491	0.7932721658553886	0.3707192708791008	45.71395776347001
1	255	0.03280074614804594	0.1717371173735279	1	0	0.1603651548095213	30.48711134455622	0	-0.6669103450263596	1	0.1603651548095213	45.71395776347001
1	256	0.04338497274416277	0.1546735619319203	0	1	0.219051265905391	0	6.465229012054117	0.1414278992316976	0.780948734094609	1	45.71395776347001
1	257	0.04349806047820195	0.1630090730676314	0.5	1.5	0.2106370842077847	11.49476538731108	9.201941780122015	-0.05015587622170974	0.7893629157922153	0.3769061871720121	45.71395776347001
1	258	0.02250076073756426	0.1369115314327533	0	1	0.1411482165598889	0	7.303986665952743	0.1597758545375687	0.8588517834401111	1	45.71395776347001
1	259	0.04338497274416277	0.1606715051188355	0	1	0.2126125727470954	0	6.223878958875642	0.136148328943182	0.7873874272529047	1	45.71395776347001
1	260	0.04429074449948445	0.165203723441786	1	1	0.2114172509409694	22.57808061934114	6.053132333620658	-0.3614858370220912	0.9553027460045631	0.378137247886502	45.71395776347001
1	261	0.03280074614804594	0.1717371173735279	1	0	0.1603651548095213	30.48711134455622	0	-0.6669103450263596	1	0.1603651548095213	45.71395776347001
1	262	0.0436498936549084	0.1577399682237477	0.5	1.5	0.2167432523550211	11.45478163023601	9.509321048374446	-0.04255725553074248	0.7832567476449789	0.3865088672686099	45.71395776347001
1	263	0.04349806047820195	0.1676486089363007	0.5	1.5	0.2060087454792421	11.49476538731108	8.947285691883884	-0.05572651811528094	0.7939912545207579	0.369577887744553	45.71395776347001
1	264	0.9307912344018504	2.102480026402978	49	37	0.3068605325310998	52.64338359555848	17.59826468520671	-0.8289916743958761	0.9999998723132608	3.980412011106438e-7	42.27439188203036
1	265	0.792879882923954	2.121539796636957	51.25	41.75	0.272054120579988	64.63778575261878	19.67910291675022	-1.060714537459066	0.9999999956344824	1.476964417435056e-8	42.385280156117
1	266	0.5836507853435617	2.398752094946433	38.5	39.5	0.1956981698216474	65.96410210831338	16.46689546752937	-1.167792367031002	0.9999999989434062	4.34230329471319e-9	42.385280156117
1	267	0.7781115361463007	2.148933135264687	34	66	0.2658352104244485	43.69553517788652	30.71291466305706	-0.3039710776289196	0.9607261206815109	0.06131148533637254	42.71005194342312
1	268	0.5518991530436588	2.255551694889105	33	51	0.196583727708018	59.79353260103569	22.61087613977627	-0.8695381520365196	0.9999905329293146	0.00002645321161354186	42.76138588534042
1	269	0.6841229703795481	2.233758815024679	36.83333333333333	76.16666666666667	0.2344587686182679	53.84022307115105	34.09798146261604	-0.4616838579898109	0.9898963643914711	0.0171472062956104	42.76138588534042
1	270	0.9480529194275862	1.892041537850305	56	37	0.3338103481023847	59.06843262906841	19.55559603730401	-0.9240307762174353	0.9999999659498495	1.067866760573466e-7	42.76138588534042
1	271	0.4863891986752595	2.240697434017265	21.5	58.5	0.1783548761687247	44.20328423936608	26.10794260388717	-0.4231701396208118	0.9837782788582242	0.0302154503465305	42.76138588534042
1	272	0.6656116003473939	2.187486290425496	39	88	0.2332943438428897	58.59272882210173	40.22882355202454	-0.4294506571727544	0.9782873372343678	0.03420514256962559	42.76138588534042
1	273	0.5519042372930418	2.279283009116412	37.16666666666666	43.83333333333334	0.1949373846583173	67.34260068188689	19.23119382631023	-1.125113367106054	0.999999979789086	7.354622311162018e-8	42.76138588534042
1	274	0.4289686081099043	2.032782545981536	29	4	0.1742534404409466	67.60401449369002	1.967746135909774	-1.529516746707541	0.9999999999999992	7.771561172376096e-16	42.91307597583993
1	275	0.4306472354937639	2.572251976441561	36	0	0.1434104860336681	83.59510298196562	0	-1.948010043116687	0.9999999999999993	6.661338147750939e-16	42.91307597583993
1	276	0.4412494313414329	2.543098545938823	43	3	0.1478545513796147	97.45055051805195	1.179663290984465	-2.243392836283002	0.9999999999999978	2.220446049250313e-15	42.91307597583993
1	277	0.7897262777951852	2.213172934140142	45	4	0.26298794000689	56.98176857636578	1.807359894157604	-1.285724861887584	1.000000000000003	-3.108624468950438e-15	42.91307597583993
1	278	0.8138828985353955	2.207506457804887	43	23	0.2693737226642074	52.83315336564962	10.41899556790918	-0.9902012159197466	0.9999999999808395	1.00912611600279e-10	42.83387771680741
1	279	0.9964927825593853	2.025603266718718	34	3	0.3297356425178546	34.11966508445212	1.481040265530235	-0.7619815566246282	0.999999999999997	1.000310945187266e-13	42.83387771680741
1	280	1.001434210472192	1.922817012303544	47	2	0.3424583369145754	46.93268864645511	1.040140578745967	-1.065099532393522	0.9999999999999961	3.885780586188048e-15	43.08756756711563
1	281	1.001118134728134	1.970346073227733	46	19	0.3369107162885278	45.94862324863576	9.642976052869255	-0.8423355121928393	0.9999999997661674	1.158990903249446e-9	43.10117129129764
1	282	0.9931997840181589	1.896549159689852	58	2	0.3436976025826398	58.39711298098668	1.05454688046529	-1.322895775279044	0.9999999999999974	2.55351295663786e-15	43.3462462970115
1	283	0.9926022943562037	1.663402585983049	45	15	0.3737200566549478	45.33537778006724	9.017660623110787	-0.8378514925630453	0.9999999993478574	3.41895167732531e-9	43.3462462970115
1	284	1.03022111498854	2.059217763286628	65	11	0.3334654465032537	63.09325158873594	5.341834261590371	-1.348218507099031	1.000000000000005	-5.10702591327572e-15	42.83535422711977
1	285	1.03022111498854	1.89968948390129	46	0	0.351622030849303	44.6506088166439	0	-1.042377485193641	1.000000000000002	-1.77635683940025e-15	42.83535422711977
1	286	0.9395844095138091	2.026489335205178	41	34	0.3167771574077392	43.63631365617867	16.77778383006272	-0.6250312145307918	0.9999883794634236	0.00003185292700358389	42.97150158537047
1	287	1.016759744050832	2.050510510000409	51	13	0.331486846556119	50.15934226193195	6.33988459781043	-1.019732986920795	0.9999999999999958	2.864375403532904e-14	42.97150158537047
1	288	0.9672180058558444	2.050209200989453	48	35	0.3205439401028883	49.62686768587101	17.0714286049973	-0.7576053402787564	0.9999996131980013	0.00000117423720336074	42.97150158537047
1	289	1.015935200614991	2.025192843344509	50	9	0.3340652501077395	49.21573735188306	4.44402123460842	-1.035281447915851	1	4.440892098500626e-16	43.24593684877247
1	290	0.6106062319124663	2.416274675875372	38.5	36.5	0.201727867899078	63.05209149178678	15.10589849921624	-1.108686653274144	0.9999999994045816	2.546822308602259e-9	43.24593684877247
1	291	0.9710263492529686	1.89656554660747	59.5	5.5	0.3386208304796475	61.27537120467908	2.899978864341529	-1.342702159449245	1.000000000000003	-2.664535259100376e-15	43.4760545587282
1	292	1.056311008093717	1.869979553897133	57.66666666666667	11.33333333333333	0.3609727010072009	54.59250753311323	6.060672326450889	-1.116288855997839	1	7.771561172376096e-16	43.4760545587282
1	293	0.997247673460076	1.933092953875118	60	15	0.3403180040427441	60.16559536491318	7.759585471526701	-1.205399395720132	1.000000000000001	-8.881784197001252e-16	43.4760545587282
1	294	0.4305806994377913	2.375785640196915	32	7	0.1534299686240672	74.31824055695567	2.946393766156366	-1.64163578124112	1	-2.220446049250313e-16	43.4760545587282
1	295	0.5339389988613586	2.496342910979021	38	31	0.1762010977023203	71.16917865343451	12.41816573502811	-1.353114309855922	0.9999999999995639	2.616573624436569e-12	43.41910545951001
1	296	0.9124796403829145	2.112790219409864	47	64	0.3016192547019315	51.50799855685201	30.29169645525727	-0.4894723928836169	0.9976047018599858	0.004330100326514374	43.34524767904406
1	297	0.5791757051269747	2.365292669199195	37.16666666666666	66.83333333333334	0.1966995842702901	64.17166040919912	28.25584089598551	-0.8285987838657034	0.9999579124185991	0.0001004925742149609	43.34524767904406
1	298	0.418042562406652	2.453585692135206	17.33333333333333	32.66666666666666	0.1455768384175294	41.46308269078182	13.31384788042143	-0.6817768044731203	0.9998932889569129	0.0003567650463396355	41.28805002703815
1	299	0.5111811370146603	2.312995817355483	24	73	0.1810018087654375	46.95008923874219	31.56080069503242	-0.3550398109998565	0.9621986385370983	0.06258486726106871	43.34524767904406
1	300	1.009306780085419	2.044999430336422	65	8	0.3304536973540776	64.4006374300775	3.911981529835401	-1.395508369178988	1.000000000000001	-6.661338147750939e-16	43.34524767904406
1	301	0.9880218840246171	1.756733852481128	71	10	0.3599671442102291	71.86075647513795	5.692381908549479	-1.526542772498185	0.9999999999999971	2.886579864025407e-15	43.34524767904406
1	302	1.087319525979841	1.904230484646573	64.5	17.5	0.363463596502658	59.32018919818041	9.190063987053554	-1.153089013574571	0.9999999999999962	1.121325254871408e-14	43.47463606103026
1	303	1.192558014931078	1.756236813554621	76	12	0.4044221739033282	63.72855580061007	6.832791516146401	-1.308711686616368	0.9999999999999999	1.110223024625157e-16	43.47463606103026
1	304	0.4276965414524894	2.393913264407655	18	0	0.1515789109338276	42.08591432343749	0	-0.9680567369064742	1	1.77635683940025e-15	43.47463606103026
1	305	1.000317547547734	2.03653513099108	57	10	0.3293928462901395	56.98190553563194	4.910300759277105	-1.197746766718324	1.000000000000006	-6.217248937900877e-15	43.47463606103026
1	306	1.01507201419334	1.865266433655185	46	0	0.3524141459666137	45.3169818070055	0	-1.042377485193641	1.000000000000002	-1.77635683940025e-15	43.47463606103026
1	307	1.008162746374826	1.887796323961422	43	11	0.3481274154395314	42.65184381650715	5.82689978806463	-0.8470443312451699	0.9999999999974272	1.961597551058958e-11	43.47463606103026
1	308	0.6195493899532283	2.358820968433883	49.5	49.5	0.2080162355257709	79.89677788842131	20.98506018999189	-1.355082481098367	0.9999999999632849	1.428004381409664e-10	43.47463606103026
1	309	0.6779830216328919	2.234945225476834	39.5	9.5	0.2327496471310621	58.26104598440534	4.250663457746773	-1.242342372937593	0.9999999999999973	2.664535259100376e-15	43.47463606103026
1	310	0.8488435546919606	2.168803661992427	64	47	0.2812931710501997	75.39669665422052	21.67093353061856	-1.235795580857331	0.9999999999789981	7.523659473207545e-11	43.47463606103026
1	311	0.6765244065659253	2.169328250450096	41.66666666666667	68.33333333333333	0.2377229210718468	61.58930300559139	31.49976649184161	-0.6907228249518771	0.9996581720724346	0.0007025041596057102	43.56238917665147
1	312	0.6645971583169656	2.269309108973031	50.5	56.5	0.2265229689600287	75.98588012005175	24.89744556023437	-1.172764752471375	0.9999999922779885	2.420046374407292e-8	43.56238917665147
1	313	0	0.1428077532140456	0	0	0		0		1	1	45.71395776347001
1	314	0.03280074614804594	0.1639037646664467	1	0	0.1667513673795693	30.48711134455622	0	-0.6669103450263596	1	0.1667513673795693	45.71395776347001
1	315	0.0436498936549084	0.1658445742863621	0.5	1.5	0.2083582162520166	11.45478163023601	9.04461304480161	-0.0527228160358577	0.7916417837479833	0.3733032862243112	45.71395776347001
1	316	0.7656938411725936	2.247343937828773	53	40	0.2541268637615202	69.21826603546282	17.79878875088662	-1.180364030908938	0.9999999999739875	1.045284969691807e-10	43.56238917665147
1	317	0.5123231999585101	2.311324043010683	36.5	34.5	0.1814402281425845	71.24408967416645	14.92650937644425	-1.294192712357083	0.9999999999356073	3.14259063216582e-10	43.51560610718654
1	318	0.8883613099434775	2.153326214353026	58.83333333333334	30.16666666666667	0.2920619895526389	66.22680735282881	14.00933424094795	-1.19997117777149	0.9999999999998297	8.304468224196171e-13	43.51560610718654
1	319	1.016061082475093	2.035926520514914	64.66666666666666	2.333333333333333	0.3329178275428335	63.64446762308885	1.146079345114676	-1.436229294934551	1	0	43.51560610718654
1	320	0.2054988082916661	0.3704752740669842	4	2	0.3567848182510843	19.46483307252452	5.39847093719509	-0.3381936868588316	0.9756252453705726	0.1249356882565453	41.59262186701019
1	321	0.9559241938317129	2.064081690154139	62.24999999999999	61.75000000000001	0.3165305733014231	65.12022647996592	29.91645160874845	-0.8097142046223217	0.9999937220464821	0.00001416497650075232	43.47679053949377
1	322	0.8399018253875465	2.130661294396178	50.91666666666667	47.08333333333333	0.2827416188512758	60.62216455259252	22.09799063660026	-0.8839493129700197	0.9999997483682227	7.151631409296755e-7	43.58188116754479
1	323	0.8431282947897608	2.136187297959179	47	67	0.2829939523163532	55.74477845239405	31.36429097954515	-0.559417969571376	0.9989068580079146	0.002057815881013281	43.58188116754479
1	324	0.8208051041191956	2.07858581379011	64.16666666666667	92.83333333333334	0.2830957009105424	78.17527735225745	44.6617756733653	-0.7627285351244529	0.9997281943720565	0.0004964782501200027	43.93896404232972
1	325	0.7457516511208114	2.101930761102449	48.33333333333333	80.66666666666667	0.2618802040282938	64.81156731023228	38.37741383277417	-0.6035396975638172	0.9981423183192468	0.003311205145840934	43.7985331936894
1	326	0.9761575732871672	2.047433836984163	50.33333333333334	47.66666666666667	0.322847052009441	51.56271355231929	23.28117558947785	-0.6457188380663924	0.9999672785201051	0.00007557732852747634	43.7985331936894
1	327	0.5182208958477351	2.173696121039349	44.33333333333334	65.66666666666667	0.1925099817701671	85.54910403759455	30.20968111921195	-1.26349945724566	0.9999998913212624	3.182462516848616e-7	43.7985331936894
1	328	0.8425123147262591	2.109185243349722	51.83333333333333	62.16666666666666	0.2854331441990411	61.52234504747211	29.47425640430525	-0.7317160257728544	0.9999565321746696	0.00009461563126644812	43.7985331936894
1	329	0.9628996089715122	2.066619720420761	55.5	40.5	0.3178390709144844	57.63840745483363	19.59721936252222	-0.868549362694011	0.9999999499135934	1.513520229146081e-7	43.7985331936894
1	330	0.4744213385166509	2.420207660985768	28	61	0.1638971137918549	59.01926774108892	25.2044487683153	-0.7720536855249238	0.999868907474796	0.0003278301457606547	43.7985331936894
1	331	0.5915258051656223	2.389004432068871	51.5	79.5	0.1984632793775895	87.06298110795088	33.27746023943255	-1.234653709513749	0.99999990268752	2.622407310193253e-7	43.56324405302359
1	332	0.4612505082547956	2.653264603459372	42.66666666666667	20.33333333333334	0.1480970525780921	92.50215642710475	7.663515092623022	-1.947482176286487	1	-4.440892098500626e-16	43.56324405302359
1	333	0.0524720937080159	2.039058938519999	1.5	8.5	0.02508788676786675	28.58662374607805	4.168589656446868	-0.5605191858510455	0.986783498727703	0.1245715487558954	43.56324405302359
1	334	0.576428785301355	2.381524132982892	31	35	0.1948742259345058	53.77941003378814	14.69647085043897	-0.8971540121249659	0.9999998905983044	4.214607649544178e-7	43.56324405302359
1	335	0.4709087885915425	2.124504810607858	34	24	0.1814388229825113	72.20081855276429	11.29675013215582	-1.398060905346679	0.9999999999988342	7.747802399649117e-12	43.56324405302359
1	336	0.7098778293312238	2.159053109589498	57.5	32.5	0.2474363602486286	80.99985324822832	15.05289511205181	-1.507970567975637	0.9999999999999978	7.882583474838611e-15	43.73225813333114
1	337	0.9440381455887019	2.007657907519613	57.25	51.75	0.3198290503504155	60.64373592054261	25.77630372493849	-0.7972932037787783	0.9999968705350917	0.000007635141216710828	43.73225813333114
1	338	0.6752743527567711	2.244386031709131	37.5	48.5	0.2312852400058509	55.5329842558188	21.60947328792034	-0.7757091084679937	0.9999910069312086	0.000024086139766899	43.73225813333114
1	339	1.004632000451499	1.995686100886919	66.5	29.5	0.3348418289391851	66.19339217754734	14.78188377765905	-1.170219030564121	0.9999999999997553	1.138533711753098e-12	43.93323562265487
1	340	0.5597808662779795	2.270066577256539	49	42	0.1978130897327827	87.53425304763323	18.50166000450902	-1.571306826477548	0.9999999999998677	6.280531650304511e-13	43.93323562265487
1	341	0.8740409839386202	1.917951027836804	52.5	72.5	0.3130528240239551	60.06583325580855	37.80075661356717	-0.5067934634607254	0.9954059060119935	0.007726438011315562	43.93323562265487
1	342	0.6626043150855296	2.253158707589966	41.66666666666667	75.33333333333334	0.2272490287902499	62.88318038087074	33.43454372724225	-0.6703042977886845	0.9994339210100853	0.001120918254253755	43.93323562265487
1	343	0.8005699264705435	2.121987088656037	38	37	0.2739279070782712	47.46618470610036	17.43648686544742	-0.6835303026296484	0.9999943457734191	0.00001621713582322659	43.93323562265487
1	344	0.3977162332026295	2.411566640543786	36.16666666666667	18.83333333333334	0.1415721559830824	90.93585739619631	7.809584448840525	-1.892104502871862	1.000000000000001	-1.332267629550188e-15	43.93323562265487
1	345	0.8683242205372375	2.093109741842459	46.5	23.5	0.2932107322222661	53.55142572348169	11.22731385279118	-0.963373429496857	0.9999999999587256	2.000473120489232e-10	43.93323562265487
1	346	1.020274603394388	1.898683809279188	36	13	0.3495337922474486	35.28461835689168	6.846848293784782	-0.647295143643882	0.99999999183865	4.42043636139644e-8	43.93323562265487
1	347	0.3556418755491548	2.501229064086943	17.58333333333333	43.41666666666666	0.1244865039631282	49.44112193251287	17.35813296352992	-0.7302669269467338	0.9998062854845837	0.0005904143588711941	43.93323562265487
1	348	0.7629967954872442	2.262163039847217	47	77	0.2522170189407157	61.59921021684782	34.03821857384801	-0.6273380790735011	0.9993576540987608	0.001227672028489613	43.93323562265487
1	349	0.5986284548741854	2.383009911675156	33	42	0.2007716501069108	55.1260130241147	17.6247693281627	-0.8535962162689854	0.9999992934011143	0.00000232692945034696	43.93323562265487
1	350	0.5600898063309291	2.281038728675532	19.5	50.5	0.1971363841620968	34.81584520836365	22.13903664376731	-0.2876536584017824	0.9629386780935801	0.06525102261116478	44.06969351625597
1	351	0.0214119931912516	0.0428239863825032	0	0	0.3333333333333334	0	0	0	1	1	45.68030879943306
1	352	0.0113399164977571	0.04338567057710194	0	0	0.2072141589316392	0	0	0	1	1	45.68030879943306
1	353	0.8714278632998715	2.078573724137732	68.66666666666667	59.33333333333333	0.2953991167363408	78.79787823933447	28.54521475197948	-1.148259050803161	0.9999999956798776	1.220231327092591e-8	43.76422154234731
1	354	0.4927415499835928	2.343517986316785	36	16	0.1737293585714394	73.06061362432034	6.827342522404348	-1.513411384178902	1.000000000000001	-1.110223024625157e-15	43.76422154234731
1	355	0.6261863156998292	2.397963391926723	42	85	0.2070619434350953	67.07268898564251	35.44674630403924	-0.7219876271785021	0.9996081042544939	0.0007836541221141191	43.80399537481848
1	356	0.4324323839520961	2.041954029270537	42.5	30.5	0.1747634814195805	98.28126101838862	14.93667318793448	-1.902670912032063	0.999999999999996	1.287858708565182e-14	43.80399537481848
1	357	1.024001724526863	2.075933401133347	58.66666666666666	24.33333333333334	0.3303300498292769	57.29157018145985	11.72163486557356	-1.040314586054472	0.9999999999992747	3.572031559428979e-12	43.80399537481848
1	358	0.9075785485355012	1.920256987333037	59.25	25.75	0.3209446012767318	65.28360558500172	13.4096634824712	-1.184228554008824	0.9999999999996682	1.634470336853155e-12	43.80399537481848
1	359	1.034270904895236	1.897802305914657	52	1	0.3527438882092412	50.27696298318208	0.5269252739779153	-1.135742008999569	0.9999999999999993	6.661338147750939e-16	43.80399537481848
1	360	0.5609264830060491	2.227780271501814	30.5	35.5	0.2011421538314589	54.37432698229562	15.93514425732318	-0.8775268647542115	0.999999449357878	0.000001950359379665478	43.80399537481848
1	361	1.0046860800785	2.085394634264413	62	30	0.3251326334018239	61.71081816437199	14.38576637106482	-1.080382083605845	0.9999999999981634	8.110179194886769e-12	43.80399537481848
1	362	1.119351668809242	1.915381880835587	66.5	15.5	0.368846770399413	59.409390143441	8.092381031211442	-1.171514348705508	1.000000000000003	-2.886579864025407e-15	43.80399537481848
1	363	1.031319294351974	1.968821650284067	58.5	1.5	0.3437569478846894	56.72346122134586	0.7618770343080978	-1.274321671967434	0.9999999999999994	5.551115123125783e-16	43.91480221837418
1	364	1.031746807804572	2.007130510452474	73	2	0.3395157815703901	70.75379293427119	0.9964474106614688	-1.588469991888586	1.000000000000001	-1.332267629550188e-15	43.91480221837418
1	365	0.9587051459429035	1.860213904295178	64.75	44.25	0.340096728163206	67.53901371450054	23.7875869532144	-0.9962797177982123	0.9999999795764482	5.945892844749778e-8	43.91480221837418
1	366	0.8980616245148351	2.057434973556062	53.5	16.5	0.3038614983015089	59.57274928533174	8.019694528416357	-1.171786351308973	0.9999999999999987	4.884981308350689e-15	43.99526816413827
1	367	0.9312653284746599	2.093855456775713	64.83333333333333	60.16666666666666	0.3078440150275137	69.6185408722617	28.73487110677455	-0.9292742486068659	0.999999678184907	8.035874110579044e-7	43.99526816413827
1	368	0.8803235785909055	2.175780043312031	61	39	0.2880542309762247	69.29270268739134	17.92460599125321	-1.167582306908397	0.9999999999943358	2.257927178561658e-11	43.99526816413827
1	369	0.4426609665322438	2.646371601006404	28	5	0.143300841559258	63.25382655567951	1.889379404652967	-1.394796524982802	0.9999999999999987	1.332267629550188e-15	43.99526816413827
1	370	0.60604050930713	2.190592490848966	45.5	45.5	0.2167036251354051	75.07748954276825	20.77063634157097	-1.23437941095366	0.9999999991679005	3.082287536315675e-9	43.99526816413827
1	371	0.1776423867345955	2.862349091909825	12.16666666666667	30.83333333333333	0.05843515943466032	68.48965998663445	10.77203805101237	-1.31022383798292	0.9999994522760222	0.000003774157264491151	44.05172632523459
1	372	0.6349918086107477	2.371144013617766	32.16666666666666	67.83333333333334	0.2112319090559303	50.6568214431644	28.60785044845793	-0.5005245613286199	0.9964365821247189	0.006773516138831925	44.05172632523459
1	373	0.4474250881202093	2.095195029072822	37.5	9.5	0.1759700889231349	83.81291303433774	4.534184106099181	-1.799673600596773	1.000000000000003	-2.664535259100376e-15	44.05172632523459
1	374	0.9876928045971614	2.057016139746659	59.5	36.5	0.3243964604340938	60.24140271454905	17.74414857264821	-0.9613969275552713	0.9999999990298876	3.365131950872069e-9	44.20365087910857
1	375	0.7717097911937464	2.001345008087165	46.25	8.75	0.2782886913716457	59.9318558968347	4.372059772124462	-1.256905142895534	0.9999999999999984	1.554312234475219e-15	44.20365087910857
1	376	1.027315302028856	1.891810861852642	61	2	0.3519256258053806	59.37807008182438	1.057188136683711	-1.319367988509387	0.9999999999999994	5.551115123125783e-16	44.20365087910857
1	377	0.4672215356058678	2.60286737966567	34	11	0.152185017600555	72.77061823768595	4.22610851629825	-1.550652680450498	0.9999999999999981	1.887379141862766e-15	44.20365087910857
1	378	0.5702082623363883	2.21246704108586	35.5	37.5	0.2049136892238641	62.25795440869489	16.94940503230968	-1.024995638941643	0.9999999750653662	9.439930692689558e-8	44.20365087910857
1	379	0.6150273550786687	2.240821566160493	58.75	53.25	0.2153571046789851	95.52420638669842	23.763605636499	-1.624085466480437	0.9999999999997775	9.11826170124641e-13	44.18523669552449
1	380	0.4467800686393892	2.637015154516785	36	2	0.1448799405630193	80.57655774491762	0.7584332598826065	-1.806443293153611	1.000000000000001	-8.881784197001252e-16	44.18523669552449
1	381	0.4424016524071429	2.209908234818502	34	27	0.1667986288245909	76.8532391662718	12.21770188218584	-1.462831074765588	0.9999999999992635	4.84001727585337e-12	44.18523669552449
1	382	0.4569223229351673	2.672899114748532	44	8	0.1459899013514726	96.29645519911087	2.993004844761096	-2.114911625639354	0.9999999999999972	2.775557561562891e-15	44.1169499582014
1	383	0.6321160324327508	2.37916899408619	57.25	82.75	0.209915709361953	90.56881500010155	34.78105178980078	-1.26152725442454	0.9999999691227325	8.282914343293868e-8	44.22240028080012
1	384	0.01776703689170947	2.034976714665231	0	3	0.008655262927110966	0	1.474218342834219	0.03331322142661421	0.9742583035509794	1	44.25325080259135
1	385	0.8035000207278244	2.207030233599366	53.16666666666666	38.83333333333334	0.266896510863132	66.16884293108961	17.5952883391187	-1.092431420398491	0.9999999999050752	3.67164854075952e-10	44.46371065952364
1	386	0.0879106730000306	0.3995863142923529	2.5	4.5	0.1803307000691368	28.43795769825502	11.26164695597564	-0.3859149566917884	0.9303996251730242	0.2422584187697215	44.50802034085783
1	387	0.6466309910818016	2.323315917070437	54	94	0.2177247644753707	83.50976174163723	40.45941376690966	-0.965387687614943	0.9999852298004573	0.00003178181463769914	44.59384403491455
1	388	0.08065748676736104	0.3611863269683889	0	2	0.1825475071958329	0	5.53730817217519	0.1332432389698954	0.6682285779917468	1	41.55789228019497
1	389	0.7293638157441534	2.430394511974118	35.08333333333334	94.91666666666666	0.2308289875671733	48.10128028840943	39.05401620972614	-0.2136572868553604	0.8756353930550823	0.1702953338173855	42.34474850749194
1	390	1.087336849247587	2.068184165743297	65	3	0.3445823507693319	59.77908322060321	1.450547804054873	-1.377467985344828	0.9999999999999948	5.218048215738236e-15	42.34474850749194
1	391	0.4790473020078617	2.78452159078092	23	4	0.1467863304698026	48.01196020434438	1.43651247425889	-1.099910835976391	1.000000000000001	-6.661338147750939e-16	42.34474850749194
1	392	0.7037964562519424	2.314011681831218	35.75	57.25	0.2332144470585784	50.79593635692071	24.74058383088826	-0.6153148488158466	0.9996167782423637	0.0008309509576156504	42.34474850749194
1	393	1.032243756804002	1.927704015715878	69.5	3.5	0.3487371521846907	67.32905822088335	1.815631430689441	-1.476785814437705	0.9999999999999969	3.108624468950438e-15	44.36217232702669
1	394	0	2.010986595652307	0	0	0		0		1	1	44.45699307776894
1	395	0.6391051050107618	2.453916469441707	54.83333333333334	22.16666666666666	0.2066280786043004	85.79705106941682	9.03317897846369	-1.726699598343719	0.9999999999999977	2.331468351712829e-15	44.45699307776894
1	396	0.4704365127958027	2.267564190102365	40	27	0.1718175281320588	85.02741371472237	11.90704991631621	-1.644430096847916	0.9999999999999961	1.032507412901396e-14	44.4654740499855
1	397	0.4550148660955536	2.459775750608299	22	45	0.1561055066830496	48.35006862254909	18.29435060853477	-0.6759338263261835	0.9998730077143632	0.0003622469994690736	44.4654740499855
1	398	0.5669259188307975	2.47444319737932	37.5	47.5	0.1864048384686861	66.14620844525562	19.19623778404257	-1.055874735720452	0.9999999788110823	7.526852530137518e-8	44.4654740499855
1	399	0.9969223018997748	2.109078686391743	27.5	16.5	0.3209665114910799	27.58489798813298	7.823321200134335	-0.4444251907847386	0.9999891723245472	0.00003977806159072284	44.4654740499855
1	400	1.040173121038217	1.873619194706762	65	9	0.3569825877491451	62.4895978230261	4.803537466645446	-1.297322508954551	0.9999999999999997	3.33066907387547e-16	44.4654740499855
1	401	0.9079447415660797	2.116748184004924	49	33	0.3001774936854714	53.9680420589052	15.58995077891761	-0.8630986647493101	0.9999999934581508	2.353857009307347e-8	44.4654740499855
1	402	0.4625328538203284	2.106648361519177	38	16	0.1800312298170088	82.1563261639381	7.595002702995886	-1.676836355711056	1.000000000000001	-8.881784197001252e-16	44.4654740499855
1	403	0.4854767316327103	2.616740203407859	34.5	10.5	0.15649348249927	71.0641679653169	4.012626085816825	-1.507946183237013	1	-4.440892098500626e-16	44.4654740499855
1	404	0.4913877495024008	2.308848936132562	24.25	13.75	0.1754807913285291	49.35002963455344	5.955348478983618	-0.9759185543999382	0.999999999951232	4.166498257518469e-10	44.4654740499855
1	405	0.4659859283584005	2.310470621026802	26.5	7.5	0.1678347635087554	56.86867003335396	3.246091913805381	-1.205937398964176	0.9999999999999988	1.676436767183986e-14	44.4654740499855
1	406	1.005583919303365	1.734139491500753	64.25	12.75	0.3670384810882142	63.89322538541612	7.352349717245605	-1.271568039612274	1.000000000000001	-1.110223024625157e-15	44.4654740499855
1	407	0.4571999911445725	2.425735474197858	27.25	3.75	0.1585883543495369	59.60192591382443	1.545922892206558	-1.305642282287482	1	0	44.4654740499855
1	408	0.0567370735730015	0.2937941260838781	1	0	0.161860267013433	17.62516000606441	0	-0.4063385729457504	1	0.1618602670134329	43.37555226000539
1	409	0.05813710673866716	0.300238541942463	0.5	3.5	0.162223931655567	8.60035918621744	11.65739740592909	0.0704783699671855	0.6833979389806649	0.5073802708413127	43.37555226000539
1	410	0.05717109577428586	0.3038185709935161	0	4	0.1583732196164491	0	13.16575213595276	0.3035293258523489	0.5017393752941387	1	43.37555226000539
1	411	0.1336434278302445	0.267286855660489	0	2	0.3333333333333333	0	7.482597657328963	0.1725072596765142	0.4444444444444445	1	43.37555226000539
1	412	0.05549096550791088	0.3053448547142207	0	2	0.1537845258094124	0	6.549971185438333	0.1510060585782504	0.7160806287596011	1	43.37555226000539
1	413	0.05830262786049034	0.302835246276779	1	4	0.1614414660876288	17.15188554438496	13.20850214490609	-0.09091258079761397	0.8137698258674149	0.5853640867737862	43.37555226000539
1	414	0.05472683276186485	0.304417989203611	0	3	0.1523809600326791	0	9.854870955058571	0.2271987431073079	0.6089787115068024	1	43.37555226000539
1	415	0.0680615894204993	0.3327282163032829	0.5	3.5	0.1698186641688343	7.346287447254446	10.51909585212256	0.07314738924473851	0.6693256094715694	0.5250019121793388	43.37555226000539
1	416	0.06514321284492866	0.281926079102258	1.5	2.5	0.1876951212809731	23.0261900586743	8.867572691255779	-0.3264192991145736	0.9075364193333784	0.363406562320445	43.37555226000539
1	417	0.05604405887400189	0.289593052930311	1	1	0.162147110249353	17.84310451618427	3.453121509239534	-0.3352290162556417	0.9737083146377842	0.2980025351364902	42.92582774508727
1	418	0.05678706021486311	0.31938004138513	0.25	2.75	0.1509623249171032	4.402411377769587	8.610431597645967	0.09803003089108689	0.6936591106145223	0.3879584786724231	42.92582774508727
1	419	0.004443513325133078	0.3985679694428076	0.5	1.5	0.0110257734956195	112.5235738963437	3.763473522714278	-2.533675087630121	0.9889742265043805	0.02192997931006235	42.92582774508727
1	420	0.05733149549171247	0.347799246947177	1	0	0.1415135646003473	17.44241958845387	0	-0.4063385729457505	1	0.1415135646003474	42.92582774508727
1	421	0.0612496319861904	0.2721470172647966	2	2	0.1837139998971033	32.6532574179536	7.348969024540211	-0.5894886533972404	0.9786153536597999	0.1563183535306387	42.92582774508727
1	422	0.004887626588964555	0.3985685731162432	0.6666666666666666	2.333333333333333	0.01211439207660158	136.3988542356915	5.854283279511886	-3.041166072123562	0.9877406273179664	0.03590467863360158	42.92582774508727
1	423	0.05733149549171247	0.2737831710347166	1	2	0.1731469526649203	17.44241958845387	7.305050900102232	-0.2361601213272311	0.9204422436484517	0.4346921789932646	42.92582774508727
1	424	0.13617452561912	0.1966580675024558	0	0	0.4091381926931016	0	0	0	1	1	42.56932390035147
1	425	0.1183658417162415	0.2198056513199834	1	1	0.3500172076998879	8.448383296232542	4.549473564463746	-0.09158965599020484	0.8774879543139735	0.5775223697137493	42.56932390035147
1	426	0.05811002815375193	0.350413548703608	0	1	0.1422440011927185	0	2.853770933514431	0.06703820197367215	0.8577559988072815	1	42.56932390035147
1	427	0.13617452561912	0.1966580675024558	0	0	0.4091381926931016	0	0	0	1	1	42.56932390035147
1	428	0.13617452561912	0.1969932074097902	1	0	0.4087266326217239	7.343517412331576	0	-0.1725072596765143	1	0.4087266326217239	42.56932390035147
1	429	0.13617452561912	0.27234905123824	1	0	0.3333333333333334	7.343517412331576	0	-0.1725072596765143	1	0.3333333333333334	42.56932390035147
1	430	0.4615631053281447	2.635324527541099	32	22	0.1490409598428051	69.32963148614283	8.348117952868295	-1.37143513784926	0.999999999999993	8.570921750106208e-14	44.4654740499855
1	431	0.4805005486448068	2.481597026447276	35	23	0.1622163134277808	72.84070767185018	9.268225161007486	-1.429704368818338	0.9999999999999947	3.919087276926803e-14	44.4654740499855
1	432	0.6300255998596076	2.232107595786426	51.33333333333333	64.66666666666666	0.2201244864557744	81.47817064064103	28.97112432605786	-1.180849803952563	0.9999999685618763	9.111684984297597e-8	44.4654740499855
1	433	0.590692734538038	2.474875274157053	31.33333333333334	26.66666666666666	0.1926862274340722	53.04506302729141	10.77495377044784	-0.9506276534761774	0.9999999990112706	5.01827401855337e-9	44.4654740499855
1	434	0.8769882429333199	2.149559667649676	54.25	87.75	0.289765194156265	61.85943818191505	40.82231413280362	-0.4731114308027554	0.9929116565490751	0.01138793023235118	44.4654740499855
1	435	0.7295602346893191	2.240678728440644	58	101	0.245623414057072	79.49994701218758	45.07562762926257	-0.77418086995378	0.99970616541839	0.0005426596756145097	44.4654740499855
1	436	0.5614131677669866	2.370909241963264	34.66666666666666	74.33333333333333	0.1914568350001567	61.74893760428326	31.35224749125386	-0.6836020702007858	0.9994300959791967	0.001186520446183614	44.4654740499855
1	437	0.9495097941004685	2.076785090237265	50.16666666666666	65.83333333333334	0.3137532297379728	52.83428036062836	31.69963692575053	-0.4799449737150122	0.9972836115224043	0.00479680435529739	44.03555530811212
1	438	0.06817233792453262	0.2886504392483067	1.5	3.5	0.1910537731494394	22.00305938840638	12.12539294627292	-0.2192277436832909	0.8521065146587967	0.4490456283815323	45.05664418278788
1	439	0.07026514094285215	0.3022744448059552	0.75	2.25	0.1886112070523155	10.67385605345883	7.443566727727796	-0.07169396177456631	0.8135674266100068	0.4658207493100247	45.05664418278788
1	440	0.06248993883473063	0.2865620147128556	1	2	0.1790276152292366	16.0025760730017	6.979292080997074	-0.2098465147811877	0.9153233266924323	0.4466681785119248	42.99944653078196
1	441	0.01075734898245944	0.2555572581926814	0.5	2.5	0.04039338696650952	46.47985305815427	9.782543519523465	-0.8534367881307576	0.9394428729945927	0.1163511906563638	42.99944653078196
1	442	0.05672996422874538	0.2678339736061349	1	2	0.1747882546877601	17.62736877407186	7.467312578280729	-0.2362834179392952	0.9190270869273895	0.4380519065617851	42.99944653078196
1	443	0.056540852474874	0.3112197410004267	0	1	0.1537436405041895	0	3.213163781916485	0.07472570093701744	0.8462563594958106	1	42.99944653078196
1	444	0.05423665532391377	0.3013507162989478	0	2	0.1525269445773163	0	6.636785286469827	0.1543458305147895	0.7182105796674592	1	42.99944653078196
1	445	0.05768228179778166	0.2977025627991403	1	1	0.1623093462615295	17.33634608120613	3.359057411523525	-0.3250574088128484	0.973655676116155	0.2982743686392139	42.99944653078196
1	446	0.007565349818812694	0.2584737469031439	0	3	0.02843698505982905	0	11.60659461915941	0.2699242793939361	0.9170920352657869	1	42.99944653078196
1	447	0.05423665532391377	0.3132663810224048	0	2	0.147581516232164	0	6.384342914399614	0.1484750021103007	0.7266172714690565	1	42.99944653078196
1	448	0.05857903536416958	0.3383257587550649	1	2	0.1475896392084692	17.07095369159424	5.911462394584992	-0.2595263938809192	0.9410816973356988	0.3806357138907279	42.99944653078196
1	449	0.007524431358768485	0.3876716854555541	0.5	2.5	0.01903974011542156	66.45020416291423	6.448755722415586	-1.395400482597968	0.971443840891181	0.05603858736390277	42.99944653078196
1	450	0.05616897515582922	0.3407358189634053	1	1	0.1415175024037514	17.80342256958947	2.934825000324956	-0.3457857895594202	0.9799727965134043	0.263007801320907	42.99944653078196
1	451	0.0542749430568601	0.3012954710043915	0	2	0.1526418985115858	0	6.638002202067118	0.1543741312417866	0.7180157521580496	1	42.99944653078196
1	452	0.07568910148336708	0.3875614600331392	1	4	0.1633869611201112	13.21194175121438	10.32094367602489	-0.06791943592264718	0.8100564439601492	0.5901516938213085	42.56510726152123
1	453	0.5405274469826583	2.340316310330688	27.5	62.5	0.1876281716460563	50.87623237915295	26.70579174452222	-0.54921794959883	0.9975233073597681	0.005059177558274452	44.0088322901423
1	454	0.492050326321144	2.647314966436288	33	22	0.1567356074988509	67.06631056771631	8.31030696344211	-1.335095719352571	0.9999999999999858	9.85878045867139e-14	44.0088322901423
1	455	0.7015318337318099	2.282206973434591	38.83333333333334	79.16666666666667	0.2351183796808412	55.35505513236483	34.68864462697061	-0.4658773822942353	0.9923496500900315	0.01307071677290195	44.36019281215479
1	456	0.5942581604312084	2.286125433012296	35.5	78.5	0.2063121598747795	59.73834667115101	34.33757346225971	-0.5726028585234515	0.9969499392869081	0.005651756299638988	44.36019281215479
1	457	0.4816322942222312	2.294508704474288	40	39	0.1734898531624914	83.05090933446313	16.99710265816384	-1.489033353754955	0.9999999999970876	1.477151734263771e-11	44.36019281215479
1	458	0.4825893292304064	2.608318867150315	36	9	0.1561318869953793	74.59758809298546	3.450498370175436	-1.603849875587456	1	0	44.36019281215479
1	459	1.035731045538395	1.797782537059205	48	22	0.3655288797270904	46.3440776510166	12.23729764111926	-0.76886004879023	0.9999999862806739	5.417988968581255e-8	44.36019281215479
1	460	0.890123152566141	2.172677379931979	49	66	0.290623938164242	55.04856250366888	30.37726659724616	-0.556158446174804	0.9992984770527189	0.001343100890830562	44.36019281215479
1	461	0.8086297896717071	2.187262769086716	31.16666666666666	58.83333333333333	0.2699128135645908	38.54256554080195	26.89815515759864	-0.2625807415439632	0.9567338931558591	0.06828394609340382	44.34601835128763
1	462	1.021141257306748	2.042405716293652	73.5	4.5	0.333319928209445	71.97828848268817	2.20328408019056	-1.573422079289597	1.000000000000002	-1.554312234475219e-15	44.34601835128763
1	463	0.6111191771909776	2.214744829982002	41	32	0.2162592310315551	67.09002356701909	14.44861708978909	-1.187060494591201	0.9999999999704249	1.426059270670521e-10	44.34601835128763
1	464	1.010863605393735	2.157481488031162	60	30	0.3190509794818526	59.35518865240951	13.90510192853469	-1.07475417787299	0.9999999999966772	1.462452381417734e-11	42.28882069928172
1	465	0.9426296160018407	2.233032740058656	57	27	0.296829294273967	60.46913764683656	12.09117963908168	-1.1424507864176	0.9999999999998913	5.864198016070077e-13	42.34576979849991
1	466	0.9952545670313884	2.271077041607266	57.5	22.5	0.3047010182307215	57.7741634198264	9.907193630065718	-1.130383743583671	0.9999999999999947	4.107825191113079e-14	42.34576979849991
1	467	0.5648768322881118	2.560308221114733	41.16666666666666	55.83333333333333	0.1807498828503125	72.87724387618339	21.80727026257177	-1.206023030319802	0.9999999928761062	2.466331028294633e-8	42.34576979849991
1	468	0.5488240359453277	2.588313282086661	42	47	0.1749442183454117	76.52726055930962	18.15854376102002	-1.378383651449343	0.9999999999745146	1.113563685706254e-10	42.34576979849991
1	469	0.9195639662233681	2.227470651416791	60.16666666666666	49.83333333333334	0.2922001432932804	65.42956104921122	22.37216158230263	-1.016805212699992	0.9999999924256847	2.282451372348504e-8	42.34576979849991
1	470	1.013750504498378	2.200128883234153	59	89	0.315428920067098	58.19972442745589	40.45217563307995	-0.4191103120530505	0.987112922855715	0.01973153143345596	42.34576979849991
1	471	0.09861912722660371	2.205496755311759	6	22	0.04280128789267253	60.84012471752465	9.975077019276856	-1.198771277633257	0.9998594830291294	0.001025284304423502	42.43098633349896
1	472	0.8294280823368972	2.224034888257045	49.33333333333334	62.66666666666666	0.2716352188726761	59.47873526820752	28.17701601604727	-0.7377089706596749	0.9999560386734374	0.00009680296819103429	42.43098633349896
1	473	0.05865737743810685	0.2986058456755542	2	0	0.1641853223147051	34.09630787040092	0	-0.7860720173893802	0.9999999999999999	0.02695682006358369	43.37555226000539
1	474	0.1330025271948148	0.2679277562959188	1	3	0.3317347994689177	7.518654127039667	11.19704819491185	0.08480339445185264	0.5954344142151855	0.8005677520877744	43.37555226000539
1	475	0.03996988020668452	0.3609604032840489	1.833333333333333	4.166666666666666	0.09969284399941898	45.86787160364641	11.54327906539879	-0.7913349974772947	0.9679598483573406	0.1726290904493568	43.37555226000539
1	476	0.1336434278302445	0.2653658503357381	2	1	0.3349381459111099	14.96519531465793	3.76838240012726	-0.2581364923589627	0.9624254458805561	0.2614015765202271	43.37555226000539
1	477	0.0574746770972976	0.3035149896705043	1	3	0.1592141891813951	17.39896682337375	9.884190574102446	-0.1732491197858554	0.8782648774862982	0.5002630112652471	43.37555226000539
1	478	1.013417615390792	2.077978110787467	76.5	26.5	0.3278187929190259	75.48714255425706	12.7527811108451	-1.410135362321197	0.9999999999999936	6.439293542825908e-15	44.48818398550487
1	479	1.021203327748682	2.077260984557021	69.5	24.5	0.3295836985092658	68.05696584755343	11.79437739510843	-1.262748843473624	0.9999999999999977	2.886579864025407e-15	44.55564441276815
1	480	1.000114303158542	1.925373193556934	57	39	0.3418624431932789	56.99348546459507	20.25581333037644	-0.8245346379434441	0.9999998623873948	4.024148358983126e-7	44.55564441276815
1	481	0.9862211837369429	2.020266778944349	56	39	0.3280309769999531	56.78239417633216	19.30438118691369	-0.8411507337256362	0.9999999501331998	1.523136214931498e-7	44.55564441276815
1	482	0.5008938773864736	2.4946755098927	22.25	74.75	0.1672115757069567	44.4205868837814	29.96381681849079	-0.3244655139843019	0.9567375621671615	0.07148005539918423	44.55564441276815
1	483	0.9130540871828307	2.191289849127935	62.83333333333333	53.16666666666666	0.294121433035514	68.81666071634542	24.26272667115459	-0.9999616127743216	0.9999999913919606	2.506112151134943e-8	44.55564441276815
1	484	0.4725084271931049	2.621288051636502	33.5	6.5	0.1527277021699425	70.89820640661125	2.479696955068319	-1.535574456464072	0.9999999999999998	2.220446049250313e-16	44.55564441276815
1	485	1.066921570958695	1.962443937444453	77.16666666666667	40.83333333333334	0.3521930806959953	72.32646594381598	20.80738845793862	-1.156286216143554	0.999999999992189	2.779432239918833e-11	44.55564441276815
1	486	0.4671957636563576	2.36545170616976	27.5	44.5	0.1649325476018505	58.86183510051565	18.8124745408801	-0.8988616613557215	0.9999969809550375	0.000009868226393261459	44.55564441276815
1	487	1.031618307711709	2.078773816300512	56.66666666666667	11.33333333333333	0.3316682484332499	54.92987691577733	5.451931924706793	-1.110475353755445	1.000000000000006	-5.773159728050814e-15	44.55564441276815
1	488	1.03905816490957	1.901606301484414	46	9	0.3533412862242406	44.27086139494741	4.732840858265197	-0.8871860380242355	0.9999999999999759	2.312594560294201e-13	44.56564783721511
1	489	0.8030318002044637	2.128720405254926	61	84	0.2739084833667356	75.96212252673992	39.46032545779094	-0.8190568036232538	0.9999506050449423	0.0000991691519630633	44.56564783721511
1	490	0.4534262946177433	2.428096928075541	38	11	0.1573564603078012	83.80634394402632	4.530296905699877	-1.778859971426826	0.9999999999999981	1.887379141862766e-15	44.56564783721511
1	491	0.9891646970252017	1.99793298480993	56.5	33.5	0.3311457482761346	57.11890059351816	16.76732916203742	-0.9054411500730983	0.9999999971920108	9.783793109008343e-9	44.56564783721511
1	492	1.013462164033535	1.997397412628375	70.5	4.5	0.3366022686309216	69.56352442346054	2.252931725829389	-1.51036944292825	1.000000000000004	-3.996802888650564e-15	44.56564783721511
1	493	0.4784006607706457	2.165065768862053	42	20	0.1809747441495286	87.79252088060052	9.237594666933324	-1.762678879943689	0.9999999999999997	3.33066907387547e-16	44.56564783721511
1	494	0.8564538708252705	2.149485585949902	50.08333333333333	95.91666666666667	0.2849205325459515	58.47756083474003	44.62307972364425	-0.3108780368615311	0.9480206717193391	0.07363887994921592	44.56564783721511
1	495	0.7235121275524191	2.350386210076364	50	76	0.2353728224175882	69.10734194483486	32.33511142729635	-0.825125007760605	0.9999820029761861	0.00004021177611579496	44.56564783721511
1	496	0.1326809107719227	0.4841893531033584	5	5	0.2150872209958692	37.68439612684718	10.32653850803007	-0.6374968944909406	0.9907371662580915	0.04382337867452868	42.91449551399483
1	497	0.9109941674745955	2.118122993992788	49.5	56.5	0.3007457681277954	54.33624250001621	26.67456052374661	-0.6206951613787687	0.9998843049216598	0.0002462118184403117	44.56564783721511
1	498	0.4639874590436605	2.649520566546111	37.25	8.75	0.1490240125383233	80.28234227877016	3.302484272241907	-1.727336227394528	1.000000000000001	-1.110223024625157e-15	44.56564783721511
1	499	0.643448385461932	2.171303835890431	45.5	48.5	0.2285985887428428	70.71274251055199	22.33680943142194	-1.085498257667717	0.9999999811968933	6.1228525471968e-8	44.56564783721511
1	500	0.4486498962143025	2.668524598514409	48	3	0.1439283867402966	106.9876543046658	1.124216730724583	-2.375449313799465	1.000000000000002	-2.442490654175344e-15	44.56564783721511
1	501	1.0011654338472	2.029537451496626	59	30	0.3303410039594232	58.93131944565785	14.78169322664005	-0.9906649709274524	0.9999999999643086	1.469689925315265e-10	44.56564783721511
1	502	0.5258616125724306	2.367811565822861	31	63	0.1817280598578348	58.95087083530014	26.60684697606258	-0.7257613302824755	0.9998241146860587	0.0004150798827488034	44.56564783721511
1	503	0.477656625347903	2.567563303013379	33.5	42.5	0.1568545578266143	70.13406330457606	16.5526590717824	-1.202302823657145	0.9999999987817294	5.306556638551285e-9	44.56564783721511
1	504	0.4399159937598403	2.231823880295536	29	5	0.1646552488255907	65.92167689141061	2.240320145395122	-1.422395974669618	1	0	44.77048436586504
1	505	0.9663563370734822	2.067258722276344	33.25	48.75	0.318549426399734	34.40759761631454	23.58195395413273	-0.2418031391779123	0.9619223637867561	0.06100728914595588	44.77048436586504
1	506	0.03759717316205782	0.0718372746907278	0	0	0.3435588509811337	0	0	0	1	1	44.82643771527745
1	507	0.03759717316205782	0.0718372746907278	0	0	0.3435588509811337	0	0	0	1	1	44.82643771527745
1	508	0.01845822098896754	0.09693211112886829	0	0	0.1599633231848066	0	0	0	1	1	44.82643771527745
1	509	0.01913895217309028	0.1163042913464527	0	0	0.1413060679570091	0	0	0	1	1	44.82643771527745
1	510	0.1365950005753409	0.3061392512297771	0	1	0.308525938570181	0	3.266487377828712	0.0770976516942775	0.691474061429819	1	42.36818250679824
1	511	1.064092524973776	2.087796812538758	59	32	0.3376046589927413	55.44630623305431	15.32716201491277	-0.9283867017465031	0.9999999996174311	1.431222140801935e-9	43.21382904631061
1	512	0.4644193300969973	2.603740987977826	45.5	5.5	0.1513673608778065	97.97180489988865	2.112345285262621	-2.117457159817202	1.000000000000002	-1.77635683940025e-15	45.27102669831653
1	513	0.6503781626778441	2.333995626135895	42.66666666666667	63.33333333333333	0.2179278497605233	65.60285863687741	27.13515510660422	-0.8491177471644247	0.9999938231574617	0.00001551657131482198	45.30314394998064
1	514	0.7490483662676845	2.234819175085687	52	74	0.2510327137135397	69.42141835126434	33.11229867050103	-0.801470196436087	0.9999766061601328	0.00005126628377694065	45.30314394998064
1	515	0.9988701433557298	2.056346630845183	65	36	0.3269392050313624	65.0735237531786	17.50677607558973	-1.049965709446291	0.9999999999806715	7.400113855027257e-11	45.30314394998064
1	516	0.4559597772453575	2.271433188239766	28.5	6.5	0.167177881227781	62.50551347353564	2.86162940369694	-1.3077003303824	0.9999999999999979	2.331468351712829e-15	45.6097491788486
1	517	0.8161979769117944	2.136794112411657	55.25	45.75	0.2763969398572925	67.69191000576421	21.41057939754665	-1.014724514856144	0.9999999967119069	1.069576949230822e-8	45.6097491788486
1	518	0.8886768407303329	2.135515312797982	52.83333333333334	30.16666666666667	0.2938559442043114	59.45168244725924	14.12617670586584	-0.9937679236879684	0.9999999999695348	1.306351693486363e-10	45.6097491788486
1	519	0.6950154143149226	2.278892057580438	47.5	50.5	0.2337044514273232	68.3438079525485	22.1598911769508	-1.012588703228725	0.999999980647061	6.137592700738992e-8	45.6097491788486
1	520	0.6636373838036974	2.116659076053423	41.08333333333334	43.91666666666666	0.2386930291015807	61.90629752932318	20.74810590118776	-0.9023989907671413	0.9999997301837427	8.397507378354874e-7	45.6097491788486
1	521	0.4441953413880176	2.541624801084423	29.16666666666667	38.83333333333334	0.1487682848238129	65.66180225016979	15.27894019477796	-1.103681523912587	0.9999999935263334	2.902208806609963e-8	45.64981923116998
1	522	1.014380802369633	1.925064914626146	67	0	0.3450925446605516	66.05014590525116	0	-1.446887348464059	1.000000000000005	-4.884981308350689e-15	45.64981923116998
1	523	0.8439258819692279	1.990109885037173	45	75	0.297782368096458	53.32221817275754	37.68636122251062	-0.3425173902894813	0.9724384761312602	0.04214308672026112	45.64981923116998
1	524	1.170046081590763	1.551878641459678	66	2	0.429859823705742	56.40803472481031	1.288760568364305	-1.207436854838852	1	0	45.64981923116998
1	525	0.4547721332139259	2.251948117067995	36.91666666666666	36.08333333333333	0.1680159348445997	81.17618466587304	16.02316370428344	-1.427235026532213	0.9999999999919913	4.164302236375761e-11	45.64981923116998
1	526	1.001013670115427	1.898966250937123	66	6	0.3451795175713175	65.93316552049639	3.159613814642073	-1.369354284000737	0.9999999999999996	4.440892098500626e-16	45.84171710658667
1	527	0.9980577951052193	2.018303105479312	53	43	0.3308814256648827	53.10313717294551	21.30502593156752	-0.693650090973777	0.9999973771828121	0.000006825910077168373	45.84171710658667
1	528	0.7169095782788047	2.249254965921183	54.75	19.25	0.2416958221959208	76.36946367971085	8.558389463026552	-1.479243765215352	1.000000000000003	-2.886579864025407e-15	45.84171710658667
1	529	0.4563982910252727	2.29874946151377	17	18	0.1656529275443296	37.2481675201072	7.830344411759713	-0.6417260295889016	0.9999977703280414	0.0000115075682096677	45.84171710658667
1	530	1.01013450591469	2.000097548864494	69	8	0.3355669887014037	68.30773485707196	3.999804911786329	-1.40282550489466	1.000000000000002	-1.77635683940025e-15	45.84171710658667
1	531	0.4301600460552246	2.546274460668813	23	7	0.1445219255063243	53.46847112120503	2.749114483974896	-1.106401763252071	0.9999999999999967	3.586020369539256e-14	45.84171710658667
1	532	1.049206192802709	1.855043680907668	70.5	11.5	0.3612658133517542	67.19365600738188	6.199314937087131	-1.326941824628763	0.9999999999999996	4.440892098500626e-16	45.96610035060059
1	533	0.7726076180490824	2.083413661093289	50.83333333333333	36.16666666666666	0.2705188591175648	65.79450182188597	17.35933067064939	-1.053715037425482	0.9999999997619967	9.225992192440913e-10	45.96610035060059
1	534	1.007842727642458	2.007205241001206	65	8	0.3342708766573427	64.49418963616255	3.985641247135022	-1.316373325722788	0.9999999999999979	2.109423746787797e-15	45.96610035060059
1	535	0.8469565828898943	2.174826940082858	48	32	0.280283672358065	56.67350720177362	14.71381442368046	-0.9128399507039086	0.9999999994005186	2.396302711815679e-9	45.96610035060059
1	536	0.9059233062006692	1.949415113006199	55.16666666666666	40.83333333333334	0.3172735323094587	60.89551542506272	20.94645366238293	-0.8690983454757614	0.9999999371591114	1.889214461536781e-7	45.96610035060059
1	537	0.545917927803216	2.269440861649115	34.33333333333333	91.66666666666666	0.1939070536403685	62.89101636850672	40.39174063344221	-0.489475408256392	0.9877322531541811	0.02056713196081972	45.96610035060059
1	538	0.05545177493995334	0.3000303869358737	0.5	1.5	0.1559903164967336	9.016843925039936	4.999493602361679	-0.09342795423662864	0.8440096835032664	0.287647654152716	42.99944653078196
1	539	0.8271812216882086	1.9924421702501	78	14	0.2933658530615236	94.2961444903312	7.026552744686516	-1.898564182734819	1.000000000000005	-5.10702591327572e-15	45.96610035060059
1	540	0.577160428319937	2.205623565538882	38	83	0.2074039629355503	65.83957966524947	37.63108143058007	-0.6136804736428079	0.9979283337658266	0.003866025446074284	45.96610035060059
1	541	0.4321266745757144	2.579999430085369	24	4	0.1434623450548848	55.53926987627994	1.550387939375493	-1.17453692014574	0.9999999999999997	4.440892098500626e-16	45.96610035060059
1	542	0.8845036077390196	1.834821717767157	62	22	0.3252658295212904	70.09581358123033	11.99026575005466	-1.264095657190473	0.9999999999999931	1.620925615952729e-14	45.96610035060059
1	543	0.4599884803071249	2.538094326225433	43	33	0.1534275435304357	93.48060188657286	13.00188084383628	-1.7508276845087	0.9999999999999954	4.662936703425657e-15	45.96610035060059
1	544	0.8708533199108471	2.151349993392706	45	22	0.2881517984172025	51.67345518600863	10.2261371081261	-0.9016931556461909	0.9999999999825805	9.135503464818839e-11	45.96610035060059
1	545	0.9145842348332822	2.03022236233442	76.5	47.5	0.3105753144240183	83.64456447682485	23.39645197552787	-1.310707500565899	0.9999999999992994	2.54996024295906e-12	45.96610035060059
1	546	0.7954159251759885	2.105386690302707	51.5	39.5	0.2742054633195811	64.74600063935789	18.76139912061512	-1.000402495926369	0.9999999983810051	5.719931750469698e-9	45.96610035060059
1	547	0.4592631400139565	2.496526175485007	30	72	0.1553774951434347	65.32202867203394	28.84007414262835	-0.7936708628999222	0.9998786232330654	0.0002926239537168751	45.96610035060059
1	548	0.9570974254485504	2.038696377714425	62	38	0.3194804076428897	64.77919420893151	18.63936210187495	-1.003779562658804	0.9999999998162571	6.591581724890716e-10	45.96610035060059
1	549	0.5462489121914428	2.41033981132205	42.83333333333333	53.16666666666667	0.1847564755446615	78.41358102022474	22.05774738355469	-1.226030339898818	0.9999999988130316	4.3367582858167e-9	45.96610035060059
1	550	1.007293460600344	2.014909852703209	57	11	0.3332977156653559	56.58728288182091	5.459301310796793	-1.112297566707899	1.000000000000003	-3.108624468950438e-15	45.96610035060059
1	551	0.9187003920518387	2.085250037888803	62	22	0.3058307430425848	67.48663714132994	10.55029353807074	-1.238659428774346	1.000000000000001	-2.220446049250313e-16	45.96610035060059
1	552	0.5154417163772729	2.182474841296686	12	13	0.1910517635955603	23.28100271809725	5.956540599696553	-0.3768964951618815	0.999770570894943	0.001010715988782218	45.96610035060059
1	553	0.8648998554624792	2.162603252669031	39	45	0.2856809141300175	45.09192567635004	20.80825502526278	-0.5292216391047144	0.9998323712523011	0.0003851523164187798	45.88563440483651
1	554	0.965842644096792	1.837420649855425	60.5	31.5	0.3445422505194246	62.63960322085032	17.14359746772114	-0.9915087007783363	0.9999999996925946	1.145193495588614e-9	45.88563440483651
1	555	0.6249659518053916	2.336992846554111	37	20	0.2109975169646291	59.20322522069402	8.558006512296322	-1.103727111225458	0.9999999999998266	1.227129509118186e-12	45.88563440483651
1	556	0.4471144584571582	2.601419963881006	39	30	0.1466653796594596	87.2259871321896	11.5321633632901	-1.668764477717385	0.9999999999999993	1.443289932012704e-15	45.3592012411704
1	557	0.5739780751307874	1.221239981787343	36.5	42.5	0.3197261039787789	63.59127914717485	34.80069489519925	-0.631357766653072	0.996927680202649	0.005993847386746576	45.60106135163122
1	558	0.5447731481786288	2.288688936714274	28.91666666666667	92.08333333333334	0.1922641390132523	53.08019817670055	40.23409728433063	-0.2815768992137943	0.9186965981639937	0.1193035820903732	45.62199856677943
1	559	0.7847501880252247	2.203748911558174	61	51	0.2625900700905749	77.73174308311124	23.14238238871784	-1.189683032662604	0.9999999999312675	2.379492158866015e-10	45.88563440483651
1	560	0.4774280041129825	2.334339333804273	29	63	0.1697964115575171	60.74214279465936	26.98836415412189	-0.7356066681510173	0.9998092601780609	0.0004583768397594667	45.88563440483651
1	561	0.773528788627656	2.061119284033725	50	61	0.2728835357333825	64.63883534148319	29.59556997624107	-0.7637088561545188	0.9999798168634099	0.0000461470671238029	45.88563440483651
1	562	1.009167702710503	2.018335405421007	50	4	0.3333333333333334	49.54577902731726	1.98183116109269	-1.036576010839923	1	0	45.88563440483651
1	563	0.6208454549258526	2.15185453600663	37.5	54.5	0.2239136787089096	60.4015052417169	25.32699078309449	-0.7643898774324328	0.9999732705815635	0.0000666229674447516	45.88563440483651
1	564	0.9850410394871376	1.933208713947071	49.5	7.5	0.3375451461369738	50.25171339640043	3.879560414709233	-1.010602851702175	1	1.110223024625157e-16	45.88563440483651
1	565	1.009680406088652	2.016622833606403	64.5	9.5	0.3336349090352201	63.8816001687734	4.710846193787654	-1.289526771122705	1.000000000000002	-1.554312234475219e-15	45.88563440483651
1	566	0.6278193977261963	2.199888753225105	51.66666666666667	71.33333333333333	0.2220241143043651	82.29542899405517	32.42588209460886	-1.086822652585792	0.9999996910799526	8.084684071096859e-7	45.88563440483651
1	567	0.5098267670191011	2.13044997835546	37	35	0.1930959578052773	72.57367088890757	16.42845424937752	-1.223590288502411	0.9999999997546952	1.12919895656205e-9	45.88563440483651
1	568	0.5295880677125173	2.381310867570973	38.75	45.25	0.1819328253871312	73.17007758006196	19.00213895473324	-1.180498849540135	0.999999998722503	5.046742801440018e-9	45.88563440483651
1	569	0.678881710617127	2.095770425374572	48	38	0.2446727291724032	70.70451191911819	18.13175696150419	-1.145734512326425	0.9999999998710906	5.207555497932503e-10	45.88563440483651
1	570	0.449877996121049	2.438315336642981	32	76	0.1557645019873068	71.13039596493121	31.16906121938893	-0.8708898822880874	0.999930103743387	0.0001691455462660141	45.88563440483651
1	571	0.8770607358189374	2.031193097888472	54.33333333333333	27.66666666666667	0.3015764049387911	61.94933955468967	13.62089438735665	-1.053236939930791	0.9999999999954297	2.122557685169113e-11	45.88563440483651
1	572	0.5888066685873443	2.221314278648325	30	71	0.2095307211479835	50.95050990501777	31.96305929442981	-0.4137994572128356	0.986173110929194	0.02401907917477686	45.88563440483651
1	573	0.06545613951883252	0.1301844798538554	1	1	0.3345733607300694	15.27740571550646	7.681407193258339	-0.1661636597196595	0.888060666289787	0.5572073877499256	45.71395776347001
1	574	0.05498791048756103	0.2934774637537985	0	2	0.1578002136002025	0	6.814833324571123	0.1527752504614173	0.7093004802118645	1	44.60691966786975
1	575	0.1300032318334189	0.2457981261082001	2	1	0.3459360353179325	15.38423292862998	4.06837926648717	-0.2536793337535384	0.9586012325409403	0.2762176866763495	44.60691966786975
1	576	0.03500081881087103	0.3476009523854963	0.5	2.5	0.09148106842638515	14.28538008501399	7.192155207985307	-0.1590162452337616	0.8631611900973091	0.2501024331116303	44.60691966786975
1	577	0.5761063538577558	2.19992208655382	41.33333333333333	71.66666666666667	0.207528981141253	71.74601192393511	32.57691129367795	-0.8571476049848458	0.9999635982360354	0.00008382599443390593	45.6970309459707
1	578	0.513011030640682	2.399641763145901	43.5	64.5	0.1761318862773698	84.79349838866882	26.87901210530745	-1.262148535909901	0.9999999901575145	3.195162823210751e-8	45.88563440483651
1	579	0.6759283200713848	2.253315435252863	40.16666666666667	77.83333333333334	0.2307518173736156	59.42444705146349	34.54169448078139	-0.5382867165072989	0.9975292195161735	0.004520795842915093	46.22583431397885
1	580	0.05722919399665258	0.3470236452641599	1	0	0.1415678220128218	17.47359922731904	0	-0.4061828392539895	1	0.1415678220128218	43.01904841526959
1	581	0.1347509464202708	0.2683504488300839	2	0	0.3342854874927458	14.8421963120189	0	-0.3450145193530285	1	0.1117467871482627	43.01904841526959
1	582	0.1347509464202708	0.2689421516620524	2	1	0.3337955170905392	14.8421963120189	3.718271731746167	-0.2585813724397563	0.9628086879980068	0.2598757176852348	43.01904841526959
1	583	0.9775309163569944	2.027363073323056	49	25	0.3253129460520762	50.12629184416014	12.33128901722691	-0.8176164559890677	0.9999999992639004	3.108157731190886e-9	46.22583431397885
1	584	0.1367301676949733	0.2734603353899466	0	0	0.3333333333333333	0	0	0	1	1	42.28014162711145
1	585	0.1555669128789468	0.3111338257578935	1	0	0.3333333333333333	6.428102104064652	0	-0.1523737097736332	1	0.3333333333333333	42.18642516228199
1	586	0.658984803955428	2.165893449849282	45.33333333333334	95.66666666666667	0.2332790105442134	68.79268393023455	44.16960893128137	-0.5326691311119737	0.993532611061453	0.01070763828600996	46.22583431397885
1	587	0.9890099485876375	1.996049988598552	61.5	24.5	0.3313199632165205	62.1833987492497	12.27424169732428	-1.079681044000816	0.9999999999999	5.282441151166495e-13	46.22583431397885
1	588	0.7519312630611874	2.135741270176668	58	44	0.2603935364575674	77.13471011150168	20.60174638867204	-1.222973355955933	0.9999999999881568	4.570710476770046e-11	46.22583431397885
1	589	0.5366987930833164	2.17738060294979	46.33333333333334	14.66666666666667	0.1977461653729639	86.33023574945997	6.735922349449202	-1.721857800540361	1	-4.440892098500626e-16	46.22583431397885
1	590	0.4295702287843384	2.358223561608085	16.5	2.5	0.15408967128945	38.41048306977453	1.060120016057866	-0.8079975971882413	0.9999999999990097	3.156652716995723e-11	46.22583431397885
1	591	0.9333772137471543	2.071844927526759	68	30	0.3105850981623262	72.85371765934362	14.4798481785083	-1.26279753188106	0.9999999999999957	1.032507412901396e-14	46.22583431397885
1	592	0.770788461912116	2.234433679361799	42	7	0.2564830237758658	54.48965841524074	3.132784859382958	-1.110999386339411	1.000000000000001	-1.110223024625157e-15	46.22583431397885
1	593	0.9098606237185395	1.78698838829391	60	44	0.3373791486530352	65.94416599191206	24.62243195771858	-0.8939099671738676	0.9999998260989056	4.834862760150216e-7	46.22583431397885
1	594	0.7986379954042614	2.069381213354006	49.25	24.75	0.2784632658544983	61.66748925471573	11.96009697985311	-1.075316281740553	0.999999999998837	6.140643549201741e-12	46.22583431397885
1	595	0.9971337303582658	1.989903654378106	78	21	0.3338203048457226	78.22421168319613	10.55327475468304	-1.46392029333366	0.9999999999999969	3.108624468950438e-15	46.22583431397885
1	596	1.000720919506301	1.858162781257212	56.5	1.5	0.3500390446939278	56.45929739119864	0.8072489747023762	-1.203916581331814	0.9999999999999952	4.773959005888173e-15	46.22583431397885
1	597	0.9965110837248355	2.002072715937333	61	41	0.332327241892358	61.21356901720503	20.47877665662337	-0.8812127020552948	0.9999999886632737	3.508456314360586e-8	46.22583431397885
1	598	0.7560100662228311	2.223777761766506	61.5	50.5	0.2537127171007212	81.34812319003318	22.70910379096706	-1.268533500137032	0.9999999999907725	3.368749723620112e-11	46.22583431397885
1	599	0.5144772418792528	2.474141620829728	37	25	0.1721454844238365	71.91766124551697	10.10451454739927	-1.337199157472539	0.999999999999991	7.904787935331115e-14	46.22583431397885
1	600	0.9667111829553104	1.98821408624801	58	24	0.3271524979093451	59.99723704725287	12.07113467609053	-1.036781771111686	0.999999999999578	2.154498801587579e-12	46.22583431397885
1	601	1.001740713757971	2.003068419677923	66	11	0.3333791496475237	65.88531253003073	5.491574771953475	-1.306493190536401	0.999999999999996	3.996802888650564e-15	46.22583431397885
1	602	0.4486566235312487	2.189698043746231	29	21	0.1700516723910428	64.63740526496466	9.59036341105383	-1.190828519827589	0.9999999999892228	7.61068985610791e-11	46.22583431397885
1	603	0.9651442421048891	1.996932433123359	72	36	0.3258336457581802	74.60024818981954	18.02765051178681	-1.223830754330484	0.9999999999998935	4.499733918805759e-13	46.22583431397885
1	604	1.03913582428478	1.709124557533301	84	8	0.3781067584277992	80.83640082163059	4.680758909430232	-1.647469278649031	0.9999999999999992	7.771561172376096e-16	46.22583431397885
1	605	0.08323681516509263	2.919732620033572	3	16	0.02771816928585755	36.04174419756178	5.479953845847715	-0.6611409140639799	0.9983618273650612	0.01479927073988097	46.22583431397885
1	606	1.084191552019331	1.823579079859214	84	13	0.3728600667924404	77.47708404806153	7.128838087462397	-1.521838318434105	0.9999999999999962	3.774758283725532e-15	46.22583431397885
1	607	0.9931017150707654	1.66151271041047	67.75	2.25	0.3741039397428624	68.2206051725249	1.354187654359952	-1.446516185386498	1	-2.220446049250313e-16	46.22583431397885
1	608	1.001740713757971	1.849246127731391	52	0	0.3513663055823364	51.90964017517572	0	-1.122957345076584	1.000000000000004	-4.440892098500626e-15	46.22583431397885
1	609	0.8348301798665253	2.170209525659728	32.5	24.5	0.2778100330359285	38.93007318589773	11.28923254198333	-0.5979522285345907	0.999998845147964	0.000004127779431595258	46.22583431397885
1	610	1.001740713757971	1.887316676352454	59	0	0.3467361767152999	58.89747635260323	0	-1.274124679990739	1	-2.220446049250313e-16	46.22583431397885
1	611	0.9927031873696094	2.008006388260439	67	9	0.3308228145208538	67.4924799803772	4.482057453909205	-1.363099735496032	0.9999999999999963	3.663735981263017e-15	46.22583431397885
1	612	0.5400411390936729	2.193557497284186	41	43	0.1975568512169189	75.92014206326667	19.60285976238951	-1.218307535962561	0.9999999994414704	2.248962904793927e-9	46.22583431397885
1	613	0.5413070344925144	2.329706289383015	29.5	85.5	0.1885421533891782	54.49772147826752	36.69990521536657	-0.3850188217699476	0.9720034000540055	0.04536185360268052	46.22583431397885
1	614	0.4509367376462854	2.536355252989219	33	27	0.1509516776598577	73.18099690046809	10.64519647560379	-1.352832271238277	0.9999999999998641	9.81770220676026e-13	46.22583431397885
1	615	1.083293946218006	1.810445688398955	72	4	0.3743577802435564	66.46395491396062	2.209400715874195	-1.390013942455888	0.9999999999999942	5.773159728050814e-15	46.22583431397885
1	616	0.4900042052953504	2.231376146086351	40.5	94.5	0.1800572290626575	82.65235188254884	42.35054684336623	-0.8718459198689943	0.9997562112231264	0.000499383175752488	46.22583431397885
1	617	0.01806375500546708	0.2026832745864097	0	1	0.08183011585190456	0	4.933806215833913	0.1079277852371057	0.9181698841480954	1	45.71395776347001
1	618	0.0436498936549084	0.1674967757595943	0.5	1.5	0.2067278341446114	11.45478163023601	8.955396264779022	-0.05467444709970491	0.7932721658553886	0.3707192708791008	45.71395776347001
1	619	0.03280074614804594	0.1639037646664467	1	0	0.1667513673795693	30.48711134455622	0	-0.6669103450263596	1	0.1667513673795693	45.71395776347001
1	620	0.02250076073756426	0.1441400607593762	0	1	0.1350255029676349	0	6.937696534410199	0.1517632004279031	0.8649744970323651	1	45.71395776347001
1	621	0.5125933324161603	2.296819347729445	30.66666666666667	93.33333333333334	0.1824556911979175	59.82650324793778	40.63590522502322	-0.4159087105818245	0.9722908721982152	0.04442766630898942	46.14137077357285
1	622	0.7584071673879074	2.051236869067176	58.33333333333334	46.66666666666666	0.269929983139354	76.9155881454074	22.75050111003946	-1.173894189255223	0.9999999997847181	7.454532546802284e-10	46.14137077357285
1	623	0.5928113213697661	2.284179410781504	34	59	0.2060525655313777	57.35383042523322	25.82984494191455	-0.6832043555449335	0.9998793407722614	0.0002843506336100976	46.14137077357285
1	624	0.7610418692123847	2.244440185141199	49	6	0.2532179049646892	64.38541949171724	2.673272399826746	-1.335129702149486	1.000000000000002	-1.77635683940025e-15	46.22183671933693
1	625	0.9078109496578924	2.06874973265088	45.5	50.5	0.3049865420360749	50.12056752250744	24.41087928760222	-0.5562238556424471	0.9998129624576172	0.0004024835985385611	46.22183671933693
1	626	0.9463399715502	1.964027223661023	56.83333333333333	38.16666666666666	0.3251617091847815	60.05593659986127	19.43286030196797	-0.8788719614185867	0.9999999849890734	4.765701755449214e-8	46.22183671933693
1	627	0.0996393772543665	0.1799894101269827	0.5	1.5	0.3563273230466124	5.018096397005417	8.333823634077966	0.07312803992389368	0.6436726769533876	0.5856854849436599	45.34139354101814
1	628	0.8159138965277348	2.15816848262424	66.5	30.5	0.2743413908932755	81.50369822477893	14.13235354216336	-1.464242397952787	0.9999999999999998	3.33066907387547e-16	46.01105990156412
1	629	0.6223340877112417	2.199534468047942	29.5	41.5	0.2205397152327003	47.4021921384576	18.86762885640556	-0.6201674845808547	0.999924254066761	0.0002004275869634808	46.01105990156412
1	630	0.03280074614804594	0.1639037646664467	1	0	0.1667513673795693	30.48711134455622	0	-0.6669103450263596	1	0.1667513673795693	45.71395776347001
1	631	0.03164839429493698	0.1890986352969398	1	0	0.1433695137526852	31.59717964459186	0	-0.6911932632934518	1	0.1433695137526851	45.71395776347001
1	632	0.03008343088208086	0.1579811221862828	0	0	0.1599633231848065	0	0	0	1	1	45.71395776347001
1	633	0	0.1428077532140456	0	0	0		0		1	1	45.71395776347001
1	634	0.01722251093434224	0.2035245186575345	0	1	0.07801921940324041	0	4.913412922413904	0.1074816787432089	0.9219807805967596	1	45.71395776347001
1	635	0.4470953996630495	2.571433460133206	36.5	35.5	0.1481169869262829	81.63805762150088	13.80552930899523	-1.479398395073401	0.9999999999997824	1.334932164809288e-12	45.8514275386517
1	636	1.067534612462115	1.892576907801799	58	11	0.3606399979035037	54.33079107967406	5.812181240643132	-1.058170103823504	0.9999999999999959	4.329869796038111e-15	45.8514275386517
1	637	0.9835431824327052	2.037082512443124	63	16	0.3256090895674965	64.05412708385126	7.854370111307272	-1.225692633564547	1.000000000000001	-6.661338147750939e-16	45.8514275386517
1	638	0.4445324859553723	0.807895719132986	19	0	0.3549365018683931	42.74153318438791	0	-0.9892736116033346	1.000000000000001	2.837020618429165e-9	43.20496643503499
1	639	1.011784401113386	2.023568802226771	61	0	0.3333333333333333	60.2895240654773	0	-1.317315347109069	1.000000000000001	-1.110223024625157e-15	45.76696399824569
1	640	1.011784401113386	1.962013749288961	68	0	0.3402330453990275	67.2079940402042	0	-1.468482682023225	1	0	45.76696399824569
1	641	0.519116646916472	2.261834996172529	36.5	51.5	0.1866687068099653	70.31175019489021	22.769123338859	-1.038626457697432	0.999999769730208	7.360801175249065e-7	45.77451932182641
1	642	0.434747489370658	2.601897899567625	32	6	0.1431670260065041	73.60594547957784	2.306009010191008	-1.55866093753367	1	-2.220446049250313e-16	45.74435321527175
1	643	0.9130660288285578	2.058467783158159	55	32	0.3072709538573608	60.23660749985815	15.54554327340733	-0.9769744478872795	0.9999999998919902	4.328575275991398e-10	45.74435321527175
1	644	0.4749311920818259	2.197695180279386	31.83333333333333	18.16666666666667	0.17770205255523	67.02725334546729	8.26623584093095	-1.284552373666942	0.999999999999847	1.264877091955441e-12	45.74435321527175
1	645	0.4416218270769052	2.603237716237524	38	5	0.1450384889006031	86.04647159657391	1.920685140973807	-1.844186484783837	0.9999999999999976	2.442490654175344e-15	45.61674600140058
1	646	0.4456482667158348	2.589357006083778	29.5	7.5	0.1468360765992181	66.19570231339084	2.896471974462582	-1.38763142677877	0.9999999999999984	1.554312234475219e-15	45.61674600140058
1	647	0.908076523398074	2.089536493276534	65.5	60.5	0.302933206637008	72.13048494514017	28.95378960581441	-0.9465097606479888	0.9999998641811167	3.477572019239261e-7	45.61674600140058
1	648	0.964510771605003	2.037487442147791	73	44	0.3212895887766932	75.68603912896036	21.5952251237524	-1.185766604298062	0.9999999999949202	1.830613438613682e-11	45.61674600140058
1	649	0.1469215303209573	0.3163702456472415	0	1	0.3171252716798545	0	3.160853505531673	0.07538549719354183	0.6828747283201455	1	41.92919889374238
1	650	0.7067081578868545	2.220695739311954	37.16666666666666	58.83333333333334	0.2414112239732595	52.59125178036664	26.49319863673079	-0.6095892726191556	0.9994791788102798	0.00109594347036146	42.81252035735996
1	651	0.5046509956979672	1.37289370327061	22.75	14.25	0.2687824135293266	45.08066008774079	10.37953627877569	-0.8255334919533632	0.999997053578756	0.00001323251972307204	42.03478616822183
1	652	1.014218049215587	2.036312577095603	66.83333333333333	55.16666666666666	0.332472665728328	65.8964148636709	27.09145309378338	-0.8950907451498213	0.9999996488053622	8.803244450072967e-7	43.35310355978745
1	653	0.7983510371441632	2.28844711873159	58	41	0.2586340268554631	72.64974591562606	17.91607927681761	-1.257238784458516	0.9999999999984902	6.31272811801864e-12	43.53482195697761
1	654	0.9887149876376434	2.177644195972269	60.5	56.5	0.3122561056103643	61.1905359547081	25.94546900935487	-0.8111571050219705	0.9999985180614018	0.000003607160757312933	43.4503584165716
1	655	0.4383239299956326	2.561853624459427	46	24	0.1460993298029149	104.9452171147908	9.368216736061257	-2.199682669183167	0.9999999999999994	5.551115123125783e-16	43.4503584165716
1	656	0.9939110045976359	2.10939959203013	73.33333333333334	63.66666666666667	0.3202744210256221	73.78259521638037	30.18236416998286	-1.003449284086199	0.999999930197323	1.753081261268719e-7	43.4503584165716
1	657	0.9699210122792715	2.198080716494264	45.33333333333334	32.66666666666667	0.3061617686221302	46.73920119206615	14.86145000114782	-0.7336591078328235	0.9999998407234559	5.178259375737682e-7	43.4503584165716
1	658	0.4822043740821236	2.684304668067943	36.5	41.5	0.1522826455454256	75.69404584825216	15.46024208566089	-1.386267132370043	0.9999999999881206	5.944822412118356e-11	43.4503584165716
1	659	0.5534382220940766	2.3537848612332	42.5	71.5	0.1903666166067566	76.7926722501931	30.3766079804505	-1.068255037731516	0.9999982476482783	0.000004593448134193601	43.4503584165716
1	660	0.9655329521573556	2.140671937427924	45	43	0.3108400722034364	46.60638448377495	20.08715079045025	-0.6103340607475977	0.9999709935317134	0.00007081553933541151	43.4503584165716
1	661	0.8740616254740353	2.320734455582508	63.5	60.5	0.2735891754271141	72.6493397597242	26.069333289928	-1.0755453435972	0.9999999935702044	1.836028906687659e-8	43.30826844920151
1	662	1.06922539085251	2.078232120761657	66	28	0.3397108259307876	61.72692920000448	13.47298972057953	-1.1141969237589	0.9999999999998271	8.367750936599805e-13	43.30826844920151
1	663	0.7251701863444184	2.3285930790285	45.5	65.5	0.2374677155126045	62.74389220186425	28.12857282360682	-0.7992773809199856	0.9999799570595316	0.00004653943587396014	43.30826844920151
1	664	0.8751914393871	2.210647427533959	49.5	68.5	0.2836154047992581	56.55905413638992	30.98639753532011	-0.590479774804788	0.9994133087085332	0.001124193306812349	43.30826844920151
1	665	0.06018995114689129	0.2837555106217609	1	0	0.174998532724868	16.6140689757255	0	-0.3921019603330789	1	0.174998532724868	42.37180798997368
1	666	0.1068213810767357	0.476971558413838	3	7	0.1829781997191498	28.08426524503491	14.67592747726594	-0.3170537377594923	0.907161838908008	0.2714930111294221	42.29042641957481
1	667	0.9183093342744205	1.947085123777196	59.5	55.5	0.3204826936459017	64.79298181915189	28.50414669715839	-0.8105181733692111	0.9999955872743993	0.0000103739713933626	44.77238921262662
1	668	0.687769591981882	2.239073821379833	53.33333333333334	76.66666666666666	0.2349868082597297	77.54534942384934	34.24034792181202	-0.967225610774967	0.9999967909156553	0.000007530007674172445	44.77238921262662
1	669	0.8898759561193041	1.976844439899485	67.33333333333333	44.66666666666667	0.3104160270932372	75.66597666822011	22.59493249197585	-1.175397916485362	0.9999999999288257	2.435934787214933e-10	45.15155542808483
1	670	0.5999529910839889	2.198766049895229	45.5	58.5	0.2143669951500658	75.83927520353065	26.60583194050477	-1.090404146573477	0.9999998866287676	3.333216205270162e-7	45.15155542808483
1	671	0.6391884540280459	2.268651995416319	41.16666666666666	80.83333333333333	0.2198155177840597	64.4045842931643	35.63055660218158	-0.6382016725572055	0.9989899090801189	0.001932437885371341	45.08610511108235
1	672	0.5491273188865456	2.498897241103291	46	49	0.1801584298547701	83.76927976060865	19.60864944505119	-1.421467075037211	0.9999999999969168	1.361011303657733e-11	45.13690921323513
1	673	0.7340511608924655	2.25346706401844	45	78	0.2457060026518688	61.30362895317627	34.61333038562739	-0.5960783110323609	0.9989355150518237	0.001996669656647132	44.77649676822393
1	674	0.7056568649578491	1.999302269992297	47.5	90.5	0.2608752405314451	67.31316927362042	45.26579165057852	-0.4891465375730735	0.9880815639057817	0.01889183238378045	45.07315483092476
1	675	0.8951891142265568	2.105232352725198	50.75	66.25	0.2983544558944962	56.69193156336356	31.46921047182282	-0.5609915769566134	0.9992843813145632	0.001354885399758365	44.96096220976138
1	676	0.695318948087002	2.335602842007063	39	68	0.229408409797807	56.08936748710624	29.11453898624532	-0.5984677265668887	0.9994587067946226	0.001106810373666667	45.07315483092476
1	677	0.5107030766500248	2.379808906893231	33.5	60.5	0.176682566810878	65.5958452800881	25.42220924745631	-0.8912985164523829	0.9999897593010342	0.00002760302555371297	45.07315483092476
1	678	0.6726062713419282	2.277048420367104	54.25	59.75	0.2280288174858257	80.65639931034973	26.24010954952251	-1.207652726764167	0.9999999980320237	6.222303450265088e-9	45.05955110674275
1	679	0.4503770622165846	2.074046687194221	46	8	0.1784078692500423	102.13664029337	3.85719378902817	-2.18110132237059	0.9999999999999982	1.77635683940025e-15	45.05955110674275
1	680	0.6973522861221775	2.320346808812715	42.5	67.5	0.2310874160026956	60.94480629917074	29.09047895066112	-0.7069384085307258	0.9999069723784669	0.0002039096479751201	45.05955110674275
1	681	0.7752957388118701	2.180913667497133	60	70	0.2622600879211298	77.38982300089661	32.09663960716685	-1.005184967032485	0.9999996738610422	8.151008277224037e-7	45.05955110674275
1	682	0.4912698447534085	2.40050976480293	32.16666666666666	58.83333333333334	0.1698849535870335	65.4765746568724	24.50868319553087	-0.9091943984149247	0.9999928037065469	0.00002020963434179457	45.05955110674275
1	683	0.7431682780152884	2.065795318131099	45.5	39.5	0.2645702774627766	61.22435704806009	19.12096501202993	-0.934394395902665	0.9999999608400959	1.290097723094519e-7	45.05955110674275
1	684	0.6510907940675432	2.305640326261448	17	71	0.2202062911946817	26.11002974530837	30.79404848679289	0.1087634563868142	0.3212975625652268	0.7670586879684065	43.0661078370472
1	685	1.075457429176368	2.104084561153278	51	1	0.3382428766304379	47.42168180386092	0.4752660698445912	-1.090756588255084	1.000000000000002	-1.554312234475219e-15	43.0402311932105
1	686	1.009450884480124	2.063918423789108	75.66666666666666	12.33333333333333	0.3284508899610885	74.95824495278507	5.97568837565334	-1.529633913585051	0.9999999999999937	6.328271240363392e-15	45.09742884521641
1	687	0.8819328008582777	1.966292006271122	57.5	40.5	0.309642974336404	65.19771114538688	20.59714420382771	-0.9917700207446326	0.9999999950881744	1.592432263830545e-8	44.97067466112006
1	688	1.009617504196877	1.961407381844501	59.5	35.5	0.3398212882498272	58.93320960924761	18.09924869693103	-0.9080130823036122	0.9999999960064512	1.330457910508898e-8	44.97067466112006
1	689	0.9324682145969816	2.121940269717841	57.5	57.5	0.3052860216259374	61.66430029451658	27.09784098100269	-0.7686444460527238	0.9999953694471473	0.00001090294412264825	44.97067466112006
1	690	1.00172645132479	2.04259117824434	66.16666666666667	56.83333333333334	0.3290479421710564	66.05263001606954	27.82413531335383	-0.8500760771500416	0.9999993770901832	0.00000152858508550846	44.97067466112006
1	691	0.6696211141899756	1.522566352094889	35.5	30.5	0.3054579612777339	53.01505470439577	20.03196770901659	-0.7494074299012136	0.9999709255564437	0.00008048112139147356	44.01222309702344
1	692	1.015712429058559	1.95529969783243	66.5	42.5	0.3418742117762574	65.47128704690302	21.73579837766756	-0.9725335232083475	0.9999999962800334	1.146266948026664e-8	44.97067466112006
1	693	0.9298737236761024	2.085201330637606	56.5	61.5	0.3084081513479141	60.76093835261477	29.49355493706439	-0.6938029712587466	0.9999605662153394	0.00008444832779996858	45.06666115716234
1	694	0.4602769529097301	2.433009637914338	27.25	20.75	0.1590844662155068	59.20348570080216	8.528531772602282	-1.12684442272803	0.9999999999792258	1.488484890899144e-10	44.97067466112006
1	695	1.015385191491241	2.026992035673497	67.33333333333333	39.66666666666666	0.3337473020850547	66.31309368855827	19.56922670072892	-1.039429969420546	0.9999999998676817	4.583262658286458e-10	44.97067466112006
1	696	0.7918056092223281	2.259921167347418	60.66666666666666	57.33333333333334	0.2594615007154563	76.61813197591569	25.36961649889245	-1.139598546457449	0.9999999987917322	3.732232967124105e-9	44.97067466112006
1	697	0.9830022680235195	2.064919156647399	56	30	0.3225156200113175	56.96833244606525	14.52841381388895	-0.9437243037153776	0.9999999998929685	4.340657833168393e-10	44.97067466112006
1	698	0.3704803966194857	2.468164634399173	28	18	0.1305131119147143	75.57754811183258	7.292868453397054	-1.514512269042527	0.999999999999996	4.340972026284362e-14	45.08691085190418
1	699	0.9725418524182614	2.063901392638884	66	50	0.3202898173714945	67.86340334443042	24.22596359415722	-0.9678516209196053	0.999999989618879	3.004568005504638e-8	45.08691085190418
1	700	0.5021481499435452	2.442820393787439	47	39	0.1705105309231497	93.59787545823689	15.96515245213462	-1.721846130933664	1.000000000000001	1.665334536937735e-15	45.08691085190418
1	701	0.9516362954844155	2.03722879717529	48.5	30.5	0.3183938605397481	50.96484889251921	14.97131792083915	-0.7983144174571439	0.9999999781616883	7.628440756857202e-8	45.08691085190418
1	702	0.5987542913706027	2.233499195493755	40.16666666666666	32.83333333333334	0.2114056154039711	67.08372239758238	14.70040078795504	-1.161829910718202	0.9999999999410372	2.777327257064144e-10	45.08691085190418
1	703	0.5831313126944625	2.194211204103869	42.16666666666667	40.83333333333333	0.2099601720592552	72.3107570262829	18.60957288749692	-1.191319069540745	0.9999999994747826	2.108818120127864e-9	45.07707927439445
1	704	0.7455319357816844	2.035956818646503	40.66666666666666	34.33333333333333	0.2680334172103994	54.54718264218686	16.86348797719493	-0.8574201214823524	0.9999998343443018	5.522615882380677e-7	43.9500936831788
1	705	0.4722500225936782	2.593046160384228	60	39	0.1540634230441287	127.0513438421235	15.04022589178325	-2.554805579574036	1.000000000000003	-2.886579864025407e-15	43.84330410340498
1	706	0.9126815585506161	2.088760794413133	64	54	0.3040809888117279	70.1230340422734	25.85264916137612	-1.010886752287771	0.9999999772471794	6.381233108587736e-8	43.7936146464552
1	707	0.49232453848437	2.084309450945626	29	77	0.1910727485952641	58.90423436799844	36.94269100256011	-0.5133317333424205	0.9860054691376071	0.02433710761456354	42.78236068212983
1	708	0.4622327398459099	1.853086268227361	27	60	0.1996410594972674	58.41213240109459	32.37841703796945	-0.6068191149471446	0.9951277241063659	0.009554987179327123	42.90193687354878
1	709	0.06383109901315934	0.3238811963302451	0.5	2.5	0.1646352199293109	7.833172352193413	7.718879726042749	-0.002672959290795131	0.7552783688090912	0.4170537902705296	42.75883532691799
1	710	0.6954823378358298	2.299654355788337	56.25	54.75	0.2322038721358938	80.87912077686427	23.80792568334963	-1.270715957503631	0.9999999999027451	3.38957972800813e-10	44.91262957430168
1	711	0.3948384555670231	2.234753465671261	40	62	0.1501519883667319	101.3072547418322	27.74355245551743	-1.637929085506202	0.99999999935815	2.435697643576873e-9	44.91262957430168
1	712	1.031030707813169	2.062061415626337	78	3	0.3333333333333333	75.65245090074878	1.4548548250144	-1.652043017276128	1.000000000000003	-3.108624468950438e-15	44.91262957430168
1	713	0.4437052472780615	2.64178092424353	39	5	0.1438039980128158	87.8961883801195	1.89266261790112	-1.914907378556794	1.000000000000001	-1.110223024625157e-15	44.91262957430168
1	714	0.9088231685882948	2.04041433228465	65	40	0.3081553005884715	71.52106399418344	19.60386151336824	-1.155959982145455	0.9999999999863265	5.137701375446113e-11	44.91262957430168
1	715	0.5367873912471429	2.198283039782873	51	23	0.1962609025190591	95.00968322208416	10.46271093565447	-1.882476556990691	0.9999999999999997	3.33066907387547e-16	44.91262957430168
1	716	0.7260324862963216	2.314251876089641	49.5	48.5	0.2388041379545641	68.1787673889253	20.9570965464441	-1.051411847626502	0.999999996282851	1.24053164407556e-8	44.91262957430168
1	717	0.7172579663443548	2.253121802328613	51.66666666666666	59.33333333333334	0.2414701224095643	72.03359055040673	26.33383302758512	-1.017525759591024	0.999999908182403	2.585044427405592e-7	44.91262957430168
1	718	0.7709667942726257	2.20216461485916	51	59	0.2593113751732096	66.15070892659693	26.79182092105923	-0.8763434334305436	0.9999987836473092	0.000003129083293251789	44.91262957430168
1	719	0.6908080525739507	2.331026292451921	50.16666666666666	69.83333333333334	0.2286055334936093	72.62026908885278	29.95819204590705	-0.949890430538414	0.9999987367659082	0.000003179223199256676	44.91262957430168
1	720	0.952180991531794	2.080235716079637	63	41	0.3140007074693261	66.1638916973658	19.70930490380562	-1.041253240941695	0.9999999997514633	8.609291057837254e-10	44.61411015782029
1	721	0.8996534992811939	2.140615554283696	54	80.99999999999999	0.2959124615060955	60.02310894488264	37.83958302923975	-0.4988198381958489	0.9962787285984372	0.006255658017625176	44.47202019045019
1	722	0.9552478043047569	2.073409855998941	57.83333333333334	58.16666666666666	0.3154030304662989	60.54275453208214	28.05362697508869	-0.726011898869994	0.9999855837616326	0.00003231694100858107	44.75013096556871
1	723	0.8979595433527107	2.006012106760546	55.66666666666666	65.33333333333334	0.3092177374795273	61.99239941125197	32.5687632258802	-0.6660427917864954	0.9998133420565787	0.0003709062872694346	44.17679546752562
1	724	0.990025949809543	2.036928000829789	59.5	40.5	0.327070040031642	60.09943477890288	19.88288245019039	-0.8958467969047251	0.9999999869466752	4.044610513176394e-8	44.89222093293881
1	725	0.820746369586241	2.171594569119137	43.5	55.5	0.2742823716943608	53.00053903610862	25.55725676847333	-0.6113148714257376	0.999847702883377	0.0003309537575646448	44.89222093293881
1	726	0.4941333928804229	2.612199094350693	47.5	22.5	0.1590729243928673	96.12788911737178	8.613432279591521	-1.961586962694135	0.9999999999999983	1.665334536937735e-15	44.61411015782029
1	727	0.7549462255086148	2.186877949316651	51.33333333333333	66.66666666666666	0.2566252028143239	67.99601295939927	30.48485933451314	-0.8407912539820296	0.9999909888631302	0.00002087927912886034	44.61411015782029
1	728	0.9615370989892119	2.102456053610577	66.25	45.75	0.3138182923722759	68.90009763496738	21.76026458266887	-1.072811485443456	0.9999999995606217	1.426274987004206e-9	43.94046269257908
1	729	0.8357222380015096	2.106417024499363	60.5	85.5	0.2840525765225438	72.39247353842786	40.5902530247167	-0.7203076272611942	0.9997202645096781	0.0005202694314679901	44.1508868018403
1	730	0.7877102800267783	2.12755048392701	52.5	86.5	0.2702023399644207	66.64886993504167	40.65708459257766	-0.5880910282347332	0.9977981125642533	0.003802003475748994	44.19687445408457
1	731	0.7955748335706755	2.23325924998611	57.33333333333334	77.66666666666667	0.26266702355529	72.06529280974307	34.77727302244453	-0.8436800169214786	0.9999838509863141	0.00003473242941909316	44.19687445408457
1	732	0.792011731122691	2.210526588825892	51.25	83.75	0.2637807237498484	64.7086374937303	37.88690008224842	-0.6071404781307834	0.9987964135885747	0.002164033881132066	44.17715236852358
1	733	0.03703397494295857	0.2191321390407688	0	2	0.1445701555409905	0	9.126913143616541	0.1997654819052397	0.7317602187911652	1	45.68813919486831
1	734	0.04536738917379438	0.243045547724554	1.25	4.75	0.1573001185788839	27.5528308497426	19.54366185462168	-0.1759901739496731	0.8060133522750406	0.5415993384375621	45.50918278773479
1	735	0.3934507331701837	1.813761126002917	27.5	36.5	0.1782568952477377	69.89439256707425	20.12392893238209	-1.170876783235312	0.99999912473614	0.000003164095117802468	42.50700359534737
1	736	0.915146840922405	2.167116588897248	56.5	80.5	0.2969074064431771	61.73872593282614	37.14613252116858	-0.5726606322408794	0.9984508692508375	0.00270501402662926	42.94444567531077
1	737	0.7817674755900087	2.20113425458009	53.75	71.25	0.2620828797955167	68.75445919444816	32.36967479459464	-0.8413608252406921	0.9999829684248199	0.00003756799978948955	43.24516106326291
1	738	0.8219022445616995	2.245882190932495	42.83333333333333	34.16666666666666	0.2679139495762185	52.11487572488053	15.2130271145169	-0.8533174048393597	0.9999999717888957	9.956567914581882e-8	43.24516106326291
1	739	0.7643397359907669	2.08955753673447	43.75	50.25	0.2678231425130749	57.23894485649048	24.04815331313153	-0.7675030159976624	0.9999861357331791	0.00003436680248258828	43.24516106326291
1	740	0.6561723713569623	2.427508461688101	39.66666666666666	63.33333333333334	0.2127886791412869	60.45159534016364	26.08985069790077	-0.7970952989939465	0.9999768496223639	0.0000559713393890604	43.1087031696618
1	741	0.5673941581871428	2.509865822269037	31.91666666666667	43.08333333333334	0.1843829126530385	56.2513134936783	17.16559226037987	-0.906678196267463	0.9999996201058446	0.000001300122841274565	43.1087031696618
1	742	0.5653681980977175	2.386391606557102	17	39	0.1915359770148479	30.06890033291498	16.34266559303991	-0.3165399432162357	0.985637282038253	0.02978819222283735	43.36335756052865
1	743	0.971643608565898	2.086816721417949	60	51	0.3176904401997033	61.75103656427822	24.43913712045903	-0.8625380092563533	0.9999996212832801	9.93502448420891e-7	43.25826693247762
1	744	0.3318250692928459	2.326805547260145	22	43	0.1248105198318482	66.29999368909742	18.48027225594046	-1.102903334257626	0.9999981798322234	0.000006976406692782433	43.35803505875231
1	745	0.4857134028731938	2.538237189876848	22	66	0.1606221358370396	45.2941999744314	26.002298076486	-0.4449441002527884	0.9893789302248298	0.02040643418605992	43.35803505875231
1	746	0.8090134170181915	2.26123803186145	48.5	72.5	0.2635007036030898	59.94956199707801	32.062082354204	-0.6394003787450628	0.9996307301329168	0.0007237345186674737	43.61505024067731
1	747	0.4741306753150462	2.411942611678426	34.5	47.5	0.1642822715042574	72.76474988055928	19.69366923160151	-1.21680659213047	0.9999999886269838	4.332752190361333e-8	43.61505024067731
1	748	0.5624449857973507	2.35622708018535	47.5	29.5	0.1927057830006602	84.45270417454532	12.52001568443031	-1.649262997363865	0.9999999999999966	3.996802888650564e-15	43.61505024067731
1	749	0.9184374454958326	2.176043117137887	39	94	0.296798582801292	42.46342545293898	43.19767345586269	0.0168733366129479	0.5071003336546338	0.5683976818001525	43.51528211440262
1	750	0.9472224579725065	2.192495254013996	50	32	0.3016903253296609	52.78591061599521	14.59524253993926	-0.8788687799840642	0.9999999979043184	7.86848852740718e-9	43.45434602506694
1	751	0.8209083545616132	2.281882633478205	57.5	35.5	0.2645709484544495	70.04435961759279	15.55732949590331	-1.247987405636758	0.9999999999997554	1.139643934777723e-12	43.65991986424629
1	752	0.7462480548909689	2.322058208243758	47.5	64.5	0.243211723633014	63.65175719880438	27.77708145773972	-0.8216844156519612	0.9999909396775643	0.00002156143693543555	43.65991986424629
1	753	0.6318652744638743	2.448041852867658	46.75	65.25	0.2051572493393104	73.98729110357661	26.65395606842488	-1.079408834591622	0.999999890124593	3.145708662444235e-7	43.85116511767256
1	754	0.5849720329217776	2.326553615549371	50.33333333333333	69.66666666666666	0.2009159813615066	86.04399954290447	29.9441483751133	-1.278331536130564	0.9999999842632104	4.657932572982304e-8	43.88521254634941
1	755	0.06385315733871907	0.3169526610073628	1	5	0.1676790486449143	15.660932703693	15.77522644583145	0.002646214614864508	0.7343329610047258	0.6675357429435057	43.19141066504384
1	756	0.1283278985067677	0.3120522297101379	2.5	4.5	0.2914025640220552	19.48134450178156	14.42066286204718	-0.117168704652431	0.7756629499153846	0.4927950035689251	43.19141066504384
1	757	0.470388723302499	2.543783401667611	38.5	37.5	0.1560590118280533	81.8472001830735	14.74182116897861	-1.529111404968621	0.9999999999996901	1.735944721303895e-12	43.88521254634941
1	758	0.9773568696746089	2.110920254394844	65.5	51.5	0.3164731759521426	67.01748566192295	24.39694246752299	-0.9711823350379407	0.9999999809545536	5.364164201715482e-8	43.88521254634941
1	759	0.5127799541663658	2.624407401426379	42.5	21.5	0.1634521295810465	82.88155505043659	8.192325623039563	-1.701922472142841	0.9999999999999983	1.665334536937735e-15	43.88521254634941
1	760	0.870339342113825	2.159123702294031	53	75	0.2872916187970674	60.89578792483051	34.73631451514974	-0.5960885658706202	0.9992205430996214	0.001440349284479558	43.88521254634941
1	761	0.7937606833332063	2.361465023985898	50.5	39.5	0.251570174993167	63.62119094629058	16.7269045269738	-1.068566920344509	0.9999999998691808	5.082240184250963e-10	43.88521254634941
1	762	0.8443693839640958	2.285822460090022	67.33333333333334	77.66666666666667	0.2697500428186208	79.74393033676893	33.97755863489414	-1.049498724023524	0.9999998131717034	4.512439033543814e-7	43.60783929914428
1	763	1.015909403204191	2.160673802221551	61.16666666666666	41.83333333333334	0.3198119921647176	60.20878089497568	19.36124429810799	-0.9367016860582963	0.9999999967160924	1.051517584116368e-8	43.60783929914428
1	764	0.7132097613352554	2.368811969394499	50	64	0.2314097120809019	70.10560246173736	27.0177628393018	-0.9880755459324279	0.9999996893173938	8.385227048268717e-7	43.60783929914428
1	765	1.044942826936833	1.924473295026064	62.25	22.75	0.3519017827134601	59.57263727287449	11.82141631104935	-1.149229447943166	0.999999999999763	1.210143096841421e-12	41.55064164713837
1	766	0.9788146718479942	2.232269348696351	55	43	0.3048237497323614	56.19041232408219	19.26290840534637	-0.8887348655728653	0.9999999587649586	1.248544299059517e-7	41.55064164713837
1	767	1.053925731402996	2.091728597030628	64.5	14.5	0.3350418136781727	61.19975827341933	6.932065670749008	-1.306061481878651	0.9999999999999951	4.884981308350689e-15	41.55064164713837
1	768	1.122903619548747	2.245443666791028	70	7	0.3333693126307511	62.33838664455494	3.117424010019243	-1.436077443511364	1.000000000000003	-3.33066907387547e-15	41.23800070958155
1	769	0.5606904708910289	2.470639087773291	25.16666666666666	39.83333333333333	0.1849651976270384	44.88513355091039	16.12268401745148	-0.6944144034225607	0.9999605600623344	0.0001167914750082044	41.41971910677171
1	770	0.5993951261243675	2.570220253499726	47.75	14.25	0.1891065805578764	79.6636440952515	5.544271927900563	-1.704798262916996	0.9999999999999964	3.552713678800501e-15	43.47691675877762
1	771	0.8612250198031635	2.115748124815266	47	53	0.2892955287017042	54.57342613053908	25.05024080058095	-0.6790542552444834	0.9999564802126123	0.00009962358709025843	43.47691675877762
1	772	1.063302007917685	1.938694363748376	48	2	0.354198298823249	45.14239570938146	1.031622125383958	-1.013725808384175	1	-2.220446049250313e-16	43.51351540936668
1	773	0.7632549826022716	2.174921668431284	51.83333333333334	48.16666666666666	0.259771645225546	67.910900701376	22.14639146126494	-1.051730911868817	0.9999999887569601	3.545394822168646e-8	43.51351540936668
1	774	0.8814938308309374	2.302177116198424	39.5	49.5	0.2768796918706209	44.81029658796982	21.50138651440474	-0.5356705808363079	0.999732548459797	0.000586414870975327	43.51351540936668
1	775	0.8521440687329542	2.16394621973124	68	62	0.2825326788101126	79.79871302878236	28.65135900082597	-1.175436035143841	0.9999999976082353	6.866232027391561e-9	43.51351540936668
1	776	1.130116156734824	2.019094693505747	69.5	12.5	0.3588569360633613	61.49810316914866	6.190893394056866	-1.271035200322758	1.000000000000003	-3.108624468950438e-15	43.51351540936668
1	777	0.7663731979060034	2.134536373025956	53	60	0.2641837600128276	69.15690703278028	28.10914855245262	-0.9433335388823071	0.9999990638146483	0.00000239709819660483	43.51351540936668
1	778	0.9786289238617447	1.92001190143432	59.75	21.25	0.3376164840160175	61.05480692745308	11.06763972875661	-1.14877335762066	0.9999999999999455	3.075317778211684e-13	43.51351540936668
1	779	0.6410199299047318	2.393104705799592	37.33333333333334	75.66666666666667	0.2112701378056374	58.24051888508647	31.61861931209762	-0.6118076032822263	0.9988299576634486	0.002284119363801684	43.51351540936668
1	780	0.4860397728787225	2.861137301221347	41	35	0.1452088617120444	84.3552365214161	12.23289773093356	-1.739718882236638	1.000000000000003	-1.77635683940025e-15	41.45631775736076
1	781	1.120541323820105	2.220516471275635	63.5	16.5	0.3353851961091249	56.66903901724778	7.430703718455705	-1.187716081948681	1.000000000000002	-1.998401444325282e-15	41.45631775736076
1	782	0.5447007884292678	2.574073572298529	36.16666666666666	31.83333333333334	0.1746521951982947	66.39730919237157	12.36690888555592	-1.241692375311628	0.9999999999945858	3.000844017719828e-11	43.51351540936668
1	783	0.519686935687095	2.622539831754277	38	51	0.1653881066356843	73.12094530480925	19.44679710198527	-1.256230725050729	0.9999999986113999	5.438117400835552e-9	42.72634567241344
1	784	0.5242631015320096	2.379048778161114	38	42	0.1805741591865851	72.48269025410299	17.65411469724631	-1.270795752345086	0.999999999607657	1.677178174119831e-9	43.14507304236558
1	785	1.056894115932411	2.150312458586407	53	14	0.3295372753128564	50.14693449517643	6.510681712370049	-1.009369399396004	0.999999999999999	1.121325254871408e-14	43.23120238132628
1	786	0.6893844409243969	2.417407526119049	46.5	75.5	0.221895913288473	67.4514787970092	31.23180480918296	-0.8392291005355207	0.9999755818528744	0.00005489267918190599	43.15826746798233
1	787	0.8565200031359352	2.299488885928632	51.5	26.5	0.2713934064329602	60.12702541849057	11.52430010084531	-1.126150982629272	0.9999999999997667	1.240230140808762e-12	43.15826746798233
1	788	0.6287125307670662	2.47749783483911	43.16666666666666	46.83333333333334	0.2024050069913321	68.65882983754244	18.90348103427292	-1.152857881521341	0.999999998920497	4.052241764362918e-9	43.15826746798233
1	789	0.8645223132079458	2.291661654108498	52	37	0.2739137902481042	60.14882346650584	16.145489860454	-1.019580631652937	0.9999999997866816	8.225656822347105e-10	43.15826746798233
1	790	0.4762579678554086	2.731614843936951	32.5	19.5	0.1484653525241561	68.24032812794213	7.138634512578482	-1.415758722490261	0.9999999999999977	1.099120794378905e-14	43.15826746798233
1	791	0.4672130880954447	2.275882137604643	29	20	0.1703233207940141	62.07017898025094	8.787801296709468	-1.234581015632054	0.9999999999946215	3.977929097231936e-11	43.15826746798233
1	792	0.7257179882930191	2.364814642637867	44.5	29.5	0.2348197139321026	61.31858479168974	12.47455063416463	-1.131742236728128	0.9999999999952734	2.362088302731991e-11	43.15826746798233
1	793	0.6435463854104174	2.496248891635913	40.66666666666666	81.33333333333333	0.2049644415083695	63.19150816258842	32.58222111018411	-0.7092334527819567	0.9996696302048232	0.0006734073914687055	43.15826746798233
1	794	0.4741063719714036	2.665296968366263	39.66666666666666	49.33333333333334	0.1510179867236842	83.66617495927521	18.50950716518955	-1.509714629819726	0.9999999999905221	4.373368334142924e-11	43.15826746798233
1	795	0.7998262305726894	2.292015013830156	38	65	0.2586892946138853	47.51031980132903	28.35932557500108	-0.4437387168179404	0.995053212535041	0.008896001978596524	43.15826746798233
1	796	0.09384709164496019	0.173220028044767	2.5	4.5	0.3513988983518065	26.63907805963698	25.9785202138232	-0.0148332248426246	0.663457159150938	0.6197534774399481	44.53231531390342
1	797	0.04288757377267097	0.2403848357849656	0	6	0.1514004623311003	0	24.95997711505917	0.5604913407066088	0.3734364835941799	1	44.53231531390342
1	798	0.6363770620740173	2.530657470232217	40.66666666666667	47.33333333333334	0.200937834931218	63.90341369962312	18.7039668110398	-1.049389439483811	0.9999999892099918	3.789402458487245e-8	43.07213812902164
1	799	0.4599944426258465	2.762599813160242	34	0	0.1427404153656446	73.9139364508696	0	-1.716049856393524	1.000000000000001	-6.661338147750939e-16	43.07213812902164
1	800	0.9961036118932888	2.155292247281015	57.33333333333333	49.66666666666666	0.3160833028936827	57.55760008174267	23.04405202093735	-0.8012963730154457	0.9999991282934961	0.000002250531203951134	43.07213812902164
1	801	0.6336575335724355	2.359295701578624	34.66666666666667	76.33333333333333	0.2117164832815885	54.7088369189314	32.35428830826847	-0.5179667749000122	0.9951177307131083	0.008827300582862851	43.15826746798233
1	802	0.8447067912255799	2.22482377390136	49.83333333333333	32.16666666666667	0.2751908714714646	58.99482974563333	14.45807395803782	-1.031940307164458	0.9999999999092577	3.780047386214846e-10	43.15826746798233
1	803	0.821351942198321	2.355584783939988	44.16666666666666	29.83333333333334	0.2585358201945389	53.7731323170139	12.66493718958128	-0.9524987340589935	0.999999999782986	9.506191389618834e-10	43.15826746798233
1	804	0.9652508009918178	2.227480267164727	42.66666666666667	48.33333333333334	0.3023276249662786	44.20267418874522	21.69865836560472	-0.5214300096693054	0.9996966342554326	0.0006496215218346757	43.15826746798233
1	805	0.5194245828006543	2.519744216009389	17.66666666666667	28.33333333333333	0.1709100800863808	34.01199568070273	11.24452758074225	-0.5275343389734283	0.99982796919451	0.0005553438513170583	43.15826746798233
1	806	1.072054348350786	2.037546127489995	50	9	0.3447562980131463	46.63942651500683	4.417077914739966	-0.9783142623042088	1.000000000000004	-1.998401444325282e-15	43.15826746798233
1	807	0.8676598450622018	2.285795737056356	45.16666666666666	46.83333333333334	0.2751457321873199	52.05573004640857	20.48885321382445	-0.7318004982891139	0.9999964337729542	0.000009450015545198198	43.13590508121373
1	808	0.5624274733376915	2.309994151206744	27	24	0.1958025481119584	48.00618973993242	10.38963669560045	-0.8720473807958763	0.9999999760295855	1.170289841700978e-7	43.13590508121373
1	809	0.6675678450467223	2.536902341453195	26	42	0.2083239369363187	38.94735223231174	16.55562349157731	-0.51909722767093	0.9996964673612987	0.0007684489458684718	43.13590508121373
1	810	1.00161380138865	2.150364493213197	67	49	0.3177730643336084	66.89204951759886	22.78683458299733	-1.022471067931989	0.9999999975924269	7.293001536012866e-9	43.13590508121373
1	811	1.011794659944153	2.054747970683903	66.66666666666666	33.33333333333334	0.3299463864739843	65.88952215891945	16.22258973310418	-1.151405826128032	0.9999999999981241	7.735367901773316e-12	43.13590508121373
1	812	0.6510895264567425	2.31932249184416	44	52	0.2191916550449356	67.57903208710776	22.42034050152866	-1.046893336318248	0.9999999446213769	1.73871109954149e-7	43.13590508121373
1	813	0.9470856792944197	1.969086557910652	56	32	0.3247701446476045	59.12875806729555	16.25119011220837	-0.9940110883116939	0.9999999994440457	2.094026396726179e-9	43.13590508121373
1	814	0.8156221595662769	2.327929332899413	49.66666666666666	58.33333333333334	0.2594588195934185	60.89420951127406	25.05803441235897	-0.830773691462944	0.9999975294530866	0.000006214330618425912	43.13590508121373
1	815	0.5477854240269447	2.454536326316211	40	45	0.1824539371785634	73.02129309310074	18.33340151357074	-1.267804430591334	0.9999999997031734	1.229062740470965e-9	43.13590508121373
1	816	0.01510706478367767	0.07898498349205597	0	3	0.1605562325458886	0	37.98190323483108	0.8259729809260135	0.5915273464492732	1	45.98443788348727
1	817	1.125634482681204	2.256782583754394	68	14	0.3327899725468809	60.41037392353819	6.203521819416709	-1.321672697052102	1.000000000000006	-6.439293542825908e-15	41.01382454599088
1	818	0.4961641031870863	2.553118976044705	25	68	0.1627150022791867	50.38655525342059	26.63408976942613	-0.579133151978051	0.9968682176756587	0.006437146751132383	41.01382454599088
1	819	1.127597564003104	2.252142875903955	68	32	0.3336343675060776	60.30520300043218	14.20869001801495	-1.123926224698379	0.9999999999996305	1.618594147601016e-12	41.01382454599088
1	820	0.4444427189015189	2.919571820968589	31	25	0.1321167651429591	69.75027080344427	8.562899470548412	-1.491871875159639	0.9999999999999898	1.009192729384267e-13	41.01382454599088
1	821	0.5350680123243142	2.499839992184025	36.33333333333334	54.66666666666666	0.1763045243972712	67.9041402148164	21.86806629127741	-1.122452598194455	0.9999998299555716	5.479967708499345e-7	41.01382454599088
1	822	0.1109437990035781	0.5693690610197285	6	13	0.1630776154955784	54.08143631178966	22.83229084614689	-0.7357565147380541	0.9748501010635477	0.07558760342238169	42.47212880849334
1	823	0.5634649663363547	2.448254501642477	34.33333333333333	70.66666666666666	0.1870907872818901	60.93250758173738	28.86410159534396	-0.744914588600714	0.9997896165872837	0.0004685796353526284	43.04977574225303
1	824	0.7393667013241443	2.395032119381864	58.5	36.5	0.235887882690565	79.12176717619467	15.23987912505337	-1.483907568615781	0.9999999999999933	1.043609643147647e-14	43.04977574225303
1	825	0.8378055096620515	2.306585588315457	39.5	15.5	0.2664444350452884	47.1469804679767	6.719889380441304	-0.9390778555869806	0.9999999999992203	5.53246337631208e-12	43.04977574225303
1	826	1.030710329123188	2.175085829984694	70.5	38.5	0.3215146185121195	68.39943096327889	17.70045092899664	-1.177682790679943	0.9999999999989073	4.29234425780578e-12	43.04977574225303
1	827	0.6353426398156188	2.315085959442915	48.16666666666667	51.83333333333333	0.2153391002159095	75.81211089601196	22.38937743193178	-1.244250589297188	0.9999999989249825	3.755519006887198e-9	42.93567061459531
1	828	0.6454274869428712	2.336256211727632	43.75	33.25	0.2164641028928251	67.78453177943511	14.23217189668253	-1.247269673821009	0.999999999994263	2.777122976027613e-11	42.93567061459531
1	829	0.4911035327446662	2.493656925400864	26.75	51.25	0.1645370004163735	54.46916630898646	20.55214551687433	-0.7899497156236932	0.999962031961278	0.0001060035102279366	42.93567061459531
1	830	0.602871853743625	2.456314005059182	51.5	54.5	0.1970693777917616	85.42445576154016	22.18771699699155	-1.472825225723906	0.9999999999924076	2.982736280188192e-11	42.93567061459531
1	831	0.8267191976023246	2.317227185961426	50.5	63.5	0.2629558830660513	61.08482801229437	27.40344165850687	-0.7844616346189788	0.9999881521036823	0.00002741938215600204	42.93567061459531
1	832	0.9973237200224685	2.195543724758021	54	38	0.3123598888055419	54.14490693030287	17.30778557106082	-0.8579607778787052	0.9999999844246614	5.057277274733707e-8	42.93567061459531
1	833	0.9498020859799159	2.232596035649596	45.5	36.5	0.2984548286163455	47.90471685799406	16.34868082589781	-0.7349608281504115	0.9999995488948827	0.000001364919212432092	42.93567061459531
1	834	1.04528405858214	2.175169924967113	55	16	0.32457661681293	52.61727618290087	7.355747160876135	-1.054353950657535	0.9999999999999989	9.103828801926284e-15	42.92821115129121
1	835	0.993230059639134	2.119241022235692	54.66666666666667	51.33333333333333	0.3191130241894015	55.03927930506702	24.22250833894262	-0.7178675779784381	0.9999902618340354	0.00002294202738084561	42.92821115129121
1	836	0.4820764841112468	2.377528519380991	40.5	2.5	0.1685814941303153	84.01156524916486	1.051512097382073	-1.924383872130573	1.000000000000002	-2.220446049250313e-15	43.10992954848137
1	837	0.7907353615197605	2.320551913036701	47.5	37.5	0.2541505466198026	60.07066625768066	16.15994875586604	-1.01857548740442	0.9999999992525747	2.843136726049522e-9	43.10992954848137
1	838	0.5068123126519566	2.658924435755192	26.25	64.75	0.1600930061247073	51.79432177297294	24.35195191307105	-0.6392619008322332	0.9993252721397577	0.001534951731126499	42.92821115129121
1	839	0.1128997563883578	0.4806262771465503	3.5	5.5	0.190218709895423	31.00095263235589	11.44340262179	-0.4690821992787471	0.9554479645231814	0.1547833955887311	41.69322570892108
1	840	0.8886797786690017	2.241120330243387	54.66666666666667	51.33333333333334	0.2839413853103288	61.5144712176779	22.90521068440734	-0.901503939718026	0.9999998261213404	4.80688607140678e-7	42.82761154138365
1	841	0.7828930279346598	2.28925540453652	43.25	87.75	0.2548356777491103	55.24381806553735	38.33124072836502	-0.3948989151736835	0.9786184698203492	0.0331343314249759	42.82761154138365
1	842	0.8689813096276041	2.341474782311292	55	52	0.2706722299705394	63.29250052980986	22.20822551360998	-0.9592940987731897	0.9999999722238252	8.206771517915712e-8	42.82761154138365
1	843	0.8712765616996334	2.173611427016112	57.66666666666666	50.33333333333333	0.2861440436983415	66.18640877263361	23.15654615527572	-1.003519609271075	0.9999999775296842	6.589770196185896e-8	42.87894548330095
1	844	0.7612915798958796	2.439090767551906	42	23	0.2378751965379974	55.16940040995102	9.429743372398109	-1.066715995974436	0.9999999999994413	3.373301638021076e-12	42.87894548330095
1	845	0.4642891966596688	2.75967008965929	37	17	0.1440121153607319	79.69170996481655	6.160156630207499	-1.713266012750658	1.000000000000002	-2.442490654175344e-15	42.91893540603992
1	846	0.05896463876032691	0.3334627825701697	1	2	0.1502561634465084	16.95931699106463	5.997670818269338	-0.2549252852579902	0.9390538971956459	0.3864300669568524	42.99944653078196
1	847	0.1117134246433825	0.2113909168580812	0.5	1.5	0.3457503050694117	4.475737822881418	7.095858338166136	0.06093381954135283	0.6542496949305883	0.5719573366832322	42.99944653078196
1	848	0.05847317230678944	0.338431621812445	0	2	0.1473229176698316	0	5.909613260395559	0.1374346354938557	0.7270582067310887	1	42.99944653078196
1	849	0.05656168729028701	0.3124164851916979	0.5	1.5	0.153292773146489	8.83990602037542	4.801283130368758	-0.0939226714724232	0.846707226853511	0.2830868719940371	42.99944653078196
1	850	0.05667784051775294	0.3444219943102645	0	0	0.1413060679570091	0	0	0	1	1	42.54972201586384
1	851	0.05667784051775294	0.3444219943102645	0	0	0.1413060679570091	0	0	0	1	1	42.54972201586384
1	852	0.5479915572445853	2.615612154732585	37.5	45.5	0.1732175098827738	68.43171122664324	17.3955454051833	-1.242285328484403	0.9999999988547574	4.627228267217731e-9	41.08248294594643
1	853	0.4863628651219079	2.260964541690993	39	4	0.1770312718883855	80.1870430429029	1.769156449047347	-1.90879131373419	1	-4.440892098500626e-16	41.08248294594643
1	854	0.4399561260681483	2.448142697419035	34.5	19.5	0.1523341661615758	78.41691013220718	7.965221970336107	-1.725837131056426	1.000000000000001	-2.220446049250313e-16	40.82174783129503
1	855	0.6642536556552822	2.531443470832833	47	33	0.2078587642581943	70.75610288306925	13.03604065436356	-1.413953720630648	0.9999999999999764	1.49213974509621e-13	40.82174783129503
1	856	0.4624148618657332	2.392703866258782	41	3	0.1619599413890177	88.66497031383209	1.253811657307506	-2.038556631262458	1.000000000000001	-8.881784197001252e-16	42.87894548330095
1	857	0.7343335053805727	2.247397125150548	52	44	0.2462776140344272	70.81251177971335	19.57820427355603	-1.194859316820428	0.999999999849101	5.644431588791576e-10	42.87894548330095
1	858	0.6637157050345907	2.544089923699181	32	26	0.2069064593843803	48.2134139018637	10.21976454440543	-0.8860677175994164	0.9999999982764582	8.52473502899187e-9	42.87894548330095
1	859	0.8944124605773357	2.203342387124927	57	22	0.2887292586244388	63.72898691863816	9.984830377954612	-1.253392683400155	1.000000000000007	-5.329070518200751e-15	42.87894548330095
1	860	0.5090945614180692	2.465282432910262	38.5	23.5	0.1711600655830893	75.62445745395371	9.532376366410192	-1.541364423555678	0.9999999999999963	8.104628079763643e-15	42.87894548330095
1	861	0.4375140833092478	2.62981656682671	28.5	43.5	0.1426367526728347	65.14076023435196	16.54107763587848	-1.133415993576625	0.9999999632952695	1.49608791577549e-7	42.87894548330095
1	862	1.054372847126999	2.162612984767399	55.5	24.5	0.3277517845038523	52.6379260915423	11.32888786508193	-0.9633874564976891	0.9999999999934159	3.102484935624261e-11	42.87894548330095
1	863	0.9090811930626039	2.183402540621696	58.66666666666667	63.33333333333333	0.2939647452824431	64.53402304916739	29.00671413311627	-0.8285490353275387	0.9999950569848066	0.00001137503457915301	42.87894548330095
1	864	1.042117684317524	2.172313043454568	59.66666666666667	44.33333333333333	0.3241997643047083	57.25520981417945	20.40835388201292	-0.8593228102243422	0.99999994287705	1.645313904008461e-7	42.87894548330095
1	865	0.7682041686714371	2.433061523049585	45.16666666666667	49.83333333333333	0.2399688881363813	58.79513351870987	20.4817399236467	-0.8935246229407435	0.9999998202246875	5.357367187652784e-7	42.87894548330095
1	866	0.5154960882827432	2.286791515912455	48	39	0.1839554539337838	93.11418862537052	17.05446243289851	-1.77033731542352	0.9999999999999938	2.142730437526552e-14	42.96340902370695
1	867	0.4613936187998111	2.768138813823656	37	3	0.1428670027088114	80.19183294351869	1.083760678842573	-1.841289461481624	0.9999999999999973	2.664535259100376e-15	42.96340902370695
1	868	0.9103104317010989	2.200180955739551	49.33333333333334	35.66666666666667	0.2926580781984141	54.19396682200382	16.21078783252988	-0.884082056163538	0.9999999892801585	3.688332039786246e-8	42.96340902370695
1	869	0.8534213396661635	2.332889833088182	46.83333333333333	71.16666666666667	0.2678399231574234	54.87715288634958	30.50579828386461	-0.5672583986302623	0.9991555674625033	0.001601029679063726	42.96340902370695
1	870	1.065768882142123	1.990757155055094	57.83333333333334	8.166666666666666	0.3486863416741625	54.26442289916767	4.102291756646056	-1.167554723482079	0.9999999999999967	3.33066907387547e-15	42.96340902370695
1	871	1.011484144092425	2.213823344771555	48.83333333333334	21.16666666666667	0.3136085931604278	48.27889158574015	9.56113626530163	-0.9011797760060029	0.9999999999880123	6.13451511810581e-11	42.96340902370695
1	872	0.904454136528426	2.229598508232666	37.5	44.5	0.2885893247646363	41.46147215815339	19.95875034706306	-0.5004891906791024	0.9995742500688447	0.0009334521123819384	42.96340902370695
1	873	0.4774990365927771	2.408043879816294	19.5	8.5	0.1654797902597142	40.83777872965653	3.529836009736024	-0.8683655130656465	0.9999999998993653	1.158571238946138e-9	42.96340902370695
1	874	0.05055229751477072	3.186561473696481	0.5	2.5	0.01561647229218491	9.890747296973132	0.784544726544988	-0.2123700214123624	0.9765771957891197	0.04612160271079102	42.87894548330095
1	875	1.079037923737085	2.017522000348994	59	6	0.3484634401368975	54.67833771371296	2.973945265014266	-1.205822388258937	0.999999999999998	1.998401444325282e-15	42.87894548330095
1	876	1.03566976140752	2.172058220744041	51.5	29.5	0.3228670782467196	49.72627561319284	13.58158806161961	-0.8429472120682083	0.9999999975139275	9.307052351026357e-9	42.87894548330095
1	877	0.6790316284897827	2.346648738375122	45.75	95.25	0.2244227896396636	67.37535938016825	40.58979873824382	-0.6261394582798511	0.9976261030093303	0.004164775524060582	42.77890538237362
1	878	0.470048500883392	2.469084374176126	28.16666666666667	90.83333333333334	0.1599276116000279	59.9228943688391	36.78826624288295	-0.5399566603700622	0.9890778734974627	0.01930910202175362	42.84534264305713
1	879	0.4802150024410616	2.757007836102544	42.5	11.5	0.1483416577701848	88.50202468469561	4.171188724750607	-1.968261443548296	0.999999999999999	9.992007221626409e-16	42.84534264305713
1	880	1.039707468822834	2.172474005875473	52	76	0.3236764413880088	50.01406795593653	34.98315735629398	-0.3508178409229792	0.9803045569370847	0.03020552947407351	42.84534264305713
1	881	0.6242946431015879	2.546626463858981	41	54	0.1968811654541587	65.67411790738096	21.20452322566858	-1.038776491417334	0.999999950052874	1.613338157513411e-7	42.80958902048013
1	882	1.088056245770119	2.104799250924412	56	21	0.3407784182204773	51.46792752461394	9.977198533673441	-0.9759972774410309	0.9999999999990304	5.136335801125824e-12	42.51111140363538
1	883	0.0436498936549084	0.1658445742863621	0.5	1.5	0.2083582162520166	11.45478163023601	9.04461304480161	-0.0527228160358577	0.7916417837479833	0.3733032862243112	45.71395776347001
1	884	0.03164839429493698	0.1890986352969398	1	0	0.1433695137526852	31.59717964459186	0	-0.6911932632934518	1	0.1433695137526851	45.71395776347001
1	885	0.1172646138405038	0.2345292276810076	0	0	0.3333333333333333	0	0	0	1	1	44.64566715634009
1	886	1.085994963288207	2.171989926576413	59	0	0.3333333333333334	54.32806043718482	0	-1.275179160714371	0.9999999999999999	1.110223024625157e-16	42.60425680635306
1	887	1.083623256629338	2.174361633235282	32	7	0.3326053659734334	29.53055852597472	3.219335685933963	-0.6175726280036243	0.9999999999471839	5.092709587373179e-10	42.60425680635306
1	888	0.4704925339921336	2.802934124385816	41	7	0.1437308921487406	87.14272180286181	2.49738298845459	-1.996197939823331	1.000000000000002	-2.442490654175344e-15	42.40327931702934
1	889	0.9007469976354092	2.363863556552592	57.25	29.75	0.2759125423030588	63.55835784109134	12.58532875873206	-1.202101108767036	0.9999999999999625	1.671995875085486e-13	42.40327931702934
1	890	0.5174813089818386	2.48033989638232	19.16666666666666	38.83333333333333	0.1726191368771033	37.03837478570522	15.65645635502351	-0.5042515290107442	0.9989316247549688	0.002752937275737444	42.40327931702934
1	891	1.175765545529815	1.9231603841962	57	5	0.3794106642728851	48.47905283218267	2.599887165463733	-1.081972111725181	0.9999999999999978	2.220446049250313e-15	42.40327931702934
1	892	0.7671325246486949	2.284233120575278	42	12	0.2514062927363092	54.74934075990811	5.253404257170491	-1.167266713800124	0.9999999999999962	4.440892098500626e-15	42.40327931702934
1	893	1.089821266704102	2.182853628534539	43.5	5.5	0.3330062721138797	39.91480193037078	2.519637564380545	-0.8818932160035127	0.9999999999999978	4.107825191113079e-15	42.40327931702934
1	894	0.7324462429485039	2.249468967061264	48.5	36.5	0.2456294667567374	66.21646362026583	16.22605180798919	-1.178927965418002	0.9999999999480665	2.162555690077284e-10	42.40327931702934
1	895	1.088088625889078	2.106484964604093	64.5	4.5	0.3406052780024082	59.27825956943261	2.136260203901223	-1.347584438889917	0.9999999999999966	3.441691376337985e-15	42.40327931702934
1	896	0.9491900797105862	2.324236578667363	48	19	0.2899683355609163	50.5694286381875	8.174727209092433	-0.9997977069681302	0.9999999999998941	6.683542608243442e-13	42.40327931702934
1	897	0.8899636901443829	2.205350120261185	48.5	43.5	0.2875196974059875	54.49660535266514	19.72475916651647	-0.8200272890729975	0.9999995215695713	0.000001364713755336311	42.40327931702934
1	898	0.9882625331238643	2.226652093102934	67	34	0.3073993085420573	67.79575037436184	15.26956101732964	-1.238729414400208	0.9999999999999587	1.978417429882029e-13	42.40327931702934
1	899	1.138782797465099	1.78783577971554	59.5	7.5	0.389112133143823	52.24876959192346	4.195016167085163	-1.133255592464041	1.000000000000002	-2.220446049250313e-15	42.40327931702934
1	900	0.9363541941069137	2.042278842423456	57.25	4.75	0.3143570163304226	61.14139324660637	2.325833231647959	-1.387052156396258	1.000000000000002	-1.998401444325282e-15	42.40327931702934
1	901	1.073410124485069	2.200016533892881	56	8	0.3279163508178203	52.17018055131916	3.636336307820458	-1.144577613458478	1.000000000000004	-3.552713678800501e-15	42.40327931702934
1	902	1.032333123843618	2.241093534534332	58.5	35.5	0.3153677267219299	56.66775447656937	15.84048119944998	-0.9628329208190033	0.9999999996940244	1.117079762025242e-9	42.40327931702934
1	903	0.46743986139898	2.805986796978968	28	0	0.142798330368155	59.90075368454895	0	-1.412644367354214	1	-2.220446049250313e-16	42.40327931702934
1	904	1.088584021962591	2.183973536008384	57	19	0.3326401454150515	52.36159896710188	8.699739116219337	-1.029681207541601	0.9999999999999777	1.219024881038422e-13	42.40327931702934
1	905	1.091142219459317	1.91500834922301	57	1	0.3629699160204049	52.23883649946629	0.5221909347840374	-1.219637877014682	0.9999999999999987	1.332267629550188e-15	42.40327931702934
1	906	0.7516310571333639	2.521795601244586	36.66666666666667	8.333333333333334	0.2296159760322269	48.78279884616424	3.304523700977418	-1.072517877807685	1.000000000000001	-6.661338147750939e-16	42.40327931702934
1	907	0.1120669995394496	3.157630269521095	6	12	0.03427442674888643	53.53940075720408	3.800318268997336	-1.173000845437709	0.9999987339464487	0.00002106935248213926	42.40327931702934
1	908	1.091142219459317	2.181919179204779	57	1	0.333370531913843	52.23883649946629	0.4583121178505151	-1.2211443363726	0.9999999999999979	2.109423746787797e-15	42.40327931702934
1	909	0.821724939105514	2.33338021963492	37.33333333333334	70.66666666666667	0.2604429639465833	45.43288338549443	30.2851057328853	-0.3572312777829361	0.980649029845594	0.03135937949429957	42.40327931702934
1	910	0.8540865101238304	2.387377049746223	46.16666666666666	38.83333333333333	0.263487925854724	54.05385299900493	16.2661081698265	-0.8911514731362465	0.9999999864097335	4.674329234788388e-8	42.40327931702934
1	911	1.037892437490424	2.232874053802636	58.83333333333334	43.16666666666666	0.3173239178808221	56.68538589180748	19.33233385606897	-0.8809973944994978	0.999999978408075	6.50719645944875e-8	42.39859535221338
1	912	1.028592455294463	2.172779638468138	48	23	0.3212973766150218	46.66571269595659	10.58551893288891	-0.8509761576614149	0.9999999997863035	9.78295888742764e-10	42.39859535221338
1	913	1.09076226139631	2.03075467661659	51	5	0.3494333950629366	46.75629310342451	2.462138857821283	-1.044708058784567	1.000000000000001	-6.661338147750939e-16	42.39859535221338
1	914	0.4972987560718511	2.774988028117078	35	9	0.1519728522801561	70.38022832887017	3.243257235277805	-1.583471587581439	0.9999999999999998	2.220446049250313e-16	42.39859535221338
1	915	1.070858928523787	2.183358869624768	46.83333333333333	25.16666666666666	0.3290679957355768	43.73436321616571	11.52658274220939	-0.7596426298182762	0.9999999927074436	2.836540280437561e-8	42.39859535221338
1	916	0.4873316584207969	2.773334944361044	34.75	16.25	0.1494576777659603	71.30667462197658	5.859371596294467	-1.543619605366608	1.000000000000001	-6.661338147750939e-16	42.39859535221338
1	917	1.089947999305011	2.157188252956807	64	15	0.3356643869027053	58.71839761237108	6.953496051835002	-1.220910766748638	1	-4.440892098500626e-16	42.39859535221338
1	918	1.081384381137152	2.202669974328782	61.16666666666667	24.83333333333334	0.32928333824235	56.56329768915806	11.27419614502203	-1.072015869849707	0.9999999999998939	5.643263634169671e-13	42.24667079833941
1	919	1.056604437361598	2.209826832121507	62.5	54.5	0.3234736475960812	59.15174855413829	24.66256595666285	-0.8166615329131007	0.9999990979080473	0.000002230549469683929	42.23191763967332
1	920	0.7108487335771948	2.573103641910803	36.5	17.5	0.2164613405733578	51.34707044679045	6.801125191756516	-1.061313844390587	0.9999999999998798	9.273692924693933e-13	41.97245281447589
1	921	0.06158293040791158	3.24392708713797	2.5	3.5	0.01863038686345678	40.59566479608161	1.07893917032764	-0.9414919304436036	0.9999371291643341	0.002538533767565521	41.97245281447589
1	922	0.9068236178773557	2.398686399668528	37	13	0.2743369746465359	40.80176042018802	5.419633013217759	-0.8429845061322534	0.9999999999986792	1.036015717659211e-11	41.97245281447589
1	923	1.098773357301893	2.06647775193849	62	9	0.347136236393448	56.4265592972193	4.355236823409987	-1.240607088272202	0.9999999999999978	2.220446049250313e-15	41.97245281447589
1	924	0.4819067782631369	2.580883955945119	27	0	0.1573423782698336	56.02743355740291	0	-1.334862029747272	0.9999999999999988	1.221245327087672e-15	41.97245281447589
1	925	0.5713114907733197	2.392568330815452	39	12	0.1927579811475187	68.26398668650987	5.015530735504669	-1.497645844326724	1	-2.220446049250313e-16	42.23191763967332
1	926	1.095067198723706	2.139763217886812	52	27	0.3385238351601524	47.48567034114954	12.61821858339292	-0.8256184825716175	0.9999999982737283	6.744276470627142e-9	42.23191763967332
1	927	1.080033697964314	1.891669864115843	53.33333333333333	28.66666666666667	0.3634392446628503	49.38117526689945	15.15415940723109	-0.8126292832397025	0.9999999575693349	1.423524577104374e-7	42.11885611999581
1	928	0.4814782519325371	2.810735210948593	25	9	0.1462475800433605	51.92342520073555	3.202009198498139	-1.159688265092104	1	1.665334536937735e-14	42.01251100731618
1	929	0.9071167463979748	2.277953290033071	55.16666666666667	28.83333333333334	0.2848027628976168	60.81539877389021	12.65756126760384	-1.159718114988089	0.9999999999996019	1.93567384343396e-12	41.52546802873815
1	930	0.8538073647515898	2.484046543297243	59.5	7.5	0.2557953068864806	69.68785051100042	3.019267098773739	-1.605486622476789	0.9999999999999969	3.108624468950438e-15	41.52546802873815
1	931	0.5417744437076608	2.477421259572266	33.66666666666666	17.33333333333334	0.1794433011146313	62.1414816768896	6.996522398587144	-1.327979235300582	0.9999999999999916	8.64863736182997e-14	41.52546802873815
1	932	0.6075403982487614	2.589732556728953	33.66666666666666	81.33333333333333	0.1900183083533436	55.41469631272426	31.4060743925095	-0.578166196792757	0.9971674820972325	0.005328400789717747	41.52546802873815
1	933	0.7413303151157619	2.459332997159825	29.41666666666667	51.58333333333334	0.2316177125761771	39.68091695005503	20.97452170686306	-0.4504800579308584	0.9973092070520342	0.005458251971242722	41.52546802873815
1	934	0.06129052427190822	0.372452521288989	0	0	0.1413060679570091	0	0	0	1	1	41.92174386903289
1	935	0.06129052427190822	0.372452521288989	0	0	0.1413060679570091	0	0	0	1	1	41.92174386903289
1	936	0.05911055272561941	0.3427833075015773	0	0	0.1470800093641722	0	0	0	1	1	41.92174386903289
1	937	0.1268161808021412	0.279825662619738	0	2	0.3118621038479139	0	7.147307295821003	0.1625165829059767	0.4735337641206192	1	43.9789415210388
1	938	0.1156634733813501	0.297790425964536	1	2	0.2797493833395647	8.64577183068793	6.716132641007676	-0.04387643546985202	0.8090070629734827	0.6263621052871355	43.9789415210388
1	939	0.07478424012634775	0.3386696592195385	1	2	0.1808768528841107	13.3718013088119	5.905459628739652	-0.1697708362649081	0.9136859842019225	0.4503988968894032	43.9789415210388
1	940	0.07393830836381764	0.3360528393612303	0.5	1.5	0.1803412312048328	6.762394367203015	4.46358377108553	-0.05227071222298001	0.8196587687951672	0.3281595027371906	43.9789415210388
1	941	0.07189719920369127	0.3370654820069846	0	2	0.1758038141545088	0	5.933565157996679	0.1349183257436553	0.6792993527622555	1	43.9789415210388
1	942	0.1443811362711921	0.2318621637429659	0.5	1.5	0.3837440726938103	3.463056275307644	6.469360829664499	0.06835781968328385	0.6162559273061898	0.6202286320599881	43.9789415210388
1	943	0.1378179664486287	0.2756359328972575	0	1	0.3333333333333334	0	3.627974007194291	0.08249343621557442	0.6666666666666666	1	43.9789415210388
1	944	0.1378179664486287	0.2756359328972575	1	2	0.3333333333333334	7.255948014388583	7.255948014388583	0	0.7407407407407406	0.7037037037037037	43.9789415210388
1	945	0.1378179664486287	0.2756359328972575	1	1	0.3333333333333334	7.255948014388583	3.627974007194291	-0.08249343621557442	0.888888888888889	0.5555555555555556	43.9789415210388
1	946	0.05842354479806018	0.355030354547826	0	0	0.1413060679570091	0	0	0	1	1	43.9789415210388
1	947	0.133484571471207	0.2799693278746792	0	2	0.3228523704393385	0	7.143639680755481	0.1624331881052226	0.4585289122196229	1	43.9789415210388
1	948	0.0729891989717556	0.2819974494758314	0	1	0.2056111104204875	0	3.546131363453005	0.0806324854761817	0.7943888895795125	1	43.9789415210388
1	949	0.03118458639303972	0.265887227564062	1	1	0.1049732250853758	32.06712403994545	3.760992993764859	-0.6436292022316956	0.9889806220151751	0.1989270721859265	43.9789415210388
1	950	0.02328151479480703	0.2753219358663009	1	3	0.07796800319373993	42.95253160344409	10.8963348327495	-0.7288987788703243	0.9672068256681996	0.2772568742213871	43.9789415210388
1	951	0.04243374991654162	2.167161362883637	1.666666666666667	18.33333333333334	0.01920431017914686	39.27691212642423	8.459606952820025	-0.7401887129429788	0.9772024763535504	0.1443216048334716	41.63438949382932
1	952	0.7329277726777785	2.369362939948417	44.83333333333334	91.16666666666667	0.2362537365356485	61.17019303216346	38.477290722143	-0.5450518810509712	0.9949123419841476	0.008596332833093578	41.63438949382932
1	953	0.5401895261553469	2.547394029893675	29.25	78.75	0.1749554356503285	54.14766222547664	30.91394541867829	-0.5690063960490997	0.9952956510826735	0.008870444836278968	40.83208373073104
1	954	0.6036008148631408	2.601546754192766	28	89	0.188322316479467	46.38827402237465	34.21041726679088	-0.3321200818548516	0.9333647282155841	0.1004682691272287	36.66702924909527
1	955	0.4958043974558069	2.238119451854328	11.5	54.5	0.1813526728555061	23.1946309048722	24.35080038058095	0.03377872589760354	0.5170332795949342	0.6084092572671698	34.22774083349216
1	956	0.4840493213520127	2.070911865533088	11.25	44.75	0.1894546671928683	23.24143326671193	21.60883847583759	-0.047644472124991	0.660274302116226	0.4676107942014041	34.26619538550825
1	957	0.4339089775075305	1.705574517669829	5	32	0.20281015417301	11.52315406959568	18.76200639050277	0.2086265317223817	0.2102943230949155	0.8955843817537518	34.6976593108483
1	958	0.369956835899276	1.247583809315633	7	22	0.2287156350560347	18.92112625243073	17.63408585116874	-0.03580926803102035	0.6616471518284393	0.5070595280916793	35.9415445226938
1	959	0.4261118761574301	0.9782772682631553	7	15	0.3034143904133016	16.42761066207364	15.33307630323576	-0.02944393470939963	0.6582236195785669	0.5198941070118619	37.17350855585408
1	960	0.2959282519357855	0.9588010484406617	3.833333333333333	13.16666666666667	0.2358502761089586	12.95359029851986	13.73242831563458	0.02030186898495202	0.590721671186252	0.62958695290115	38.36287278240249
1	961	0.1720814736458802	0.8351574707976998	4	11	0.1708447380784523	23.24480326238631	13.17116877310977	-0.2559100864233587	0.9022209493247358	0.2458717173644989	39.36396032711062
1	962	0.1751522307659431	0.8196160605202978	2.5	9.5	0.1760733954833545	14.27329808514265	11.59079288169309	-0.06752087364831384	0.7489228688100029	0.5036433609997273	39.72853220800339
1	963	0.2157091365537888	0.6991416532393349	5.5	10.5	0.2357861401667122	25.49729736936076	15.01841572641298	-0.2606917881352418	0.892808142908153	0.2365821238669131	40.19643931979758
1	964	0.1153430004170958	0.6021178772756767	1	6	0.160765560887471	8.669793540863903	9.964826201718854	0.03188376919247531	0.6863923862602243	0.7067870942346554	40.6173013308785
1	965	0.1917619106320479	0.4980311921623558	2	7	0.2779991708458754	10.42959987939207	14.05534454500198	0.08926601588012223	0.52261167137491	0.7619349126001504	40.6173013308785
1	966	0.1183348478641698	0.5863235664443482	2	6	0.1679322143343621	16.90119213484511	10.23325744244923	-0.1641648872256987	0.8627706783667872	0.3992757891583919	40.6173013308785
1	967	0.1228767212399422	0.2239497589761858	1.5	3.5	0.3542887531637448	12.20735697423876	15.62850532191098	0.07728429901930052	0.5891679792300402	0.7337734025441871	44.26705541856358
1	968	0.05633143054841813	0.3155245542606569	0	2	0.1514872231445752	0	6.338650900518465	0.1431911574100392	0.7199739324869039	1	44.26705541856358
1	969	0.06208932336436995	0.3147208712480189	2.5	4.5	0.1647761240330533	40.26457150014021	14.29838441332266	-0.5865804002840568	0.9449662415574364	0.209010117952578	44.26705541856358
1	970	0.06988380619582538	0.3374015061716019	0	6	0.1715844006001881	0	17.78296744457451	0.4017201342268892	0.3232135873079579	1	44.26705541856358
1	971	0.06133770034873213	0.3166924337432089	0.5	6.5	0.1622561135134643	8.151593508678634	20.52464570489406	0.2795092666368483	0.4858942931187257	0.7104131275725745	44.26705541856358
1	972	0.06379437666572836	0.3353770460642592	2	7	0.1598169934847289	31.35072563651901	20.87203069544235	-0.2367154273532811	0.837526838215144	0.4342207300192507	44.26705541856358
1	973	0.06618606259569834	0.3374043429882899	1	6	0.1639931516705118	15.1089211350819	17.78281792954941	0.06040376458711105	0.6773165438233546	0.7145902234857275	44.26705541856358
1	974	0.1430655966627089	0.2994837489836714	2	5	0.3232760325376816	13.97960129237216	16.69539671841297	0.06128894455877569	0.593811410457322	0.7176642392145565	44.31134269960185
1	975	0.08247684018938801	0.3255678898754512	1	7	0.2021269584250782	12.12461580370614	21.500891880578	0.2115999088638788	0.4970884370729901	0.8357632541222144	44.31134269960185
1	976	0.0776172213025131	0.3692672028921534	3	8	0.1736852239645354	38.65121618187671	21.66452893011581	-0.3833485111683049	0.8920606182880146	0.2958436796048982	44.31134269960185
1	977	0.08265317488670203	0.3401700575366166	3	6	0.1954792654438439	36.29624638269844	17.63823672033259	-0.4210662220021941	0.920212851498477	0.2499265222913938	44.31134269960185
1	978	0.09921989650534108	0.3469195517831458	2.5	4.5	0.2223966001795532	25.19655923915848	12.97130696978671	-0.2758944217116133	0.8817668945532392	0.3362650309336763	44.31134269960185
1	979	0.07400303538791361	0.319314665947931	1	6	0.188150787865823	13.51295922874162	18.7902424781779	0.1190955391537638	0.6095487817631025	0.7675510360279223	44.31134269960185
1	980	0.0721799208696617	0.3315453858534363	3	4	0.1787847322614521	41.56280533220902	12.06471322079641	-0.6657007058302852	0.9774151353440601	0.1135526014199272	44.31134269960185
1	981	0.100338925508887	0.3446686361065694	2.666666666666667	7.333333333333334	0.2254769000882567	26.57659181760403	21.27647417000807	-0.1196108563788473	0.7534500007473094	0.4986409678012116	44.31134269960185
1	982	0.07861775893822147	0.3625953478144483	2.5	6.5	0.1781854567214662	31.79943099070685	17.92631935070016	-0.3130826283928277	0.8672249224155112	0.350663144195154	44.31134269960185
1	983	0.0632426386020664	0.3272132680179777	1	8	0.1619712687906866	15.81211698474779	24.44888634393782	0.1949110280349875	0.5584697726168371	0.7961408658883002	44.31134269960185
1	984	0.09843878005429109	0.3197746701499644	1	7	0.2353792782279326	10.15859805910312	21.89041426175881	0.2647587612541723	0.4045608287690726	0.8831661983843334	44.31134269960185
1	985	0.08926987020631476	0.3518765121531596	2	9	0.2023588400042051	22.40397566813673	25.57715473797414	0.07161098889169797	0.6095661968281163	0.6847912718693833	44.31134269960185
1	986	0.07859655875484459	0.3311358604972611	3.5	5.5	0.1918241151098289	44.53121174067007	16.60949675381199	-0.6301256808250353	0.9541825264951207	0.1578293423098955	44.31134269960185
1	987	0.1510819063357884	0.2834682979714932	5	5	0.3476742269092445	33.09463139078486	17.63865672380346	-0.3488040245532952	0.9077874395564048	0.2434243722464539	44.31134269960185
1	988	0.07806789801119346	0.3702990499346833	2	5	0.1741160858730764	25.61872486579871	13.5026001305754	-0.273431676791238	0.8934679872671184	0.351152103464387	44.31134269960185
1	989	0.09709398368178598	0.3344484561409339	2.5	6.5	0.2249928969249763	25.74824829717002	19.43498282216902	-0.1424751562551439	0.7741097811267188	0.4825657125768696	44.31134269960185
1	990	0.08371547028559004	0.3504372716622112	2	7	0.1928249258774813	23.8904469290697	19.97504422630977	-0.08838945825291353	0.7569783041898481	0.5418371418055037	44.29716823873469
1	991	0.06925344185832201	0.358890674151885	1.5	6.5	0.1617526418526583	21.65957329700212	18.1113650148768	-0.08010011527153699	0.7471554381207991	0.5680761038031967	44.29716823873469
1	992	0.04991906459203005	0.4062769184824231	2.5	9.5	0.1094246035565882	50.08106663118731	23.38306600208941	-0.6013398033820752	0.9147261372493545	0.2600716769077531	44.39752778535883
1	993	0.08341163132433198	0.3442919393188222	2.166666666666667	8.833333333333334	0.195022059785245	25.97559395813698	25.65652088982968	-0.007186730528102125	0.6698963905714429	0.6134694650926396	44.39752778535883
1	994	0.07191046663994481	0.3603910971961567	1	9	0.166343295179955	13.90618148825251	24.97286994606696	0.2492636191662899	0.4856454927031731	0.8378666059969545	44.39752778535883
1	995	0.0790492289457175	0.3501120595740943	3	6	0.1841946863808716	37.95103431129071	17.13737026739069	-0.4688023203572123	0.9337936341960444	0.2209560448666541	44.39752778535883
1	996	0.1249351283610819	0.3423267863755072	4.5	9.5	0.2673770842879671	36.01869273303425	27.75126101169074	-0.1863599253347319	0.7720846698476905	0.4250355404736215	44.36271213617355
1	997	0.1509374016011283	0.3107998670647633	5	8	0.3268902292362826	33.1263155915003	25.74003674954272	-0.166497458930938	0.7744337765534886	0.4279964697048407	44.36271213617355
1	998	0.08539551517676718	0.3745479481086962	2.25	14.75	0.1856652436514062	26.34798789307074	39.38080578062453	0.2934082781990119	0.4251537622592806	0.7976810632251378	44.41871227203053
1	999	0.08554780697975656	0.3527166555450628	3.5	10.5	0.1951967688343243	40.91279628977767	29.76893728983129	-0.2508820816708686	0.7974363823914598	0.4095813721473636	44.41871227203053
1	1000	0.1445058171217317	0.3304773085774108	5.5	9.5	0.3042335807383242	38.06075152923983	28.74630043706837	-0.2096965584037556	0.7848771950043457	0.3949824615451649	44.41871227203053
1	1001	0.08892420208384832	0.3438541561576439	3	13	0.2054728486081742	33.73659734580742	37.8067263902432	0.09163095542953528	0.5762409119453148	0.6680262075397794	44.41871227203053
1	1002	0.07280574299355846	0.3506278693986374	4	10	0.1719413406560738	54.94072082134925	28.52026570834492	-0.5948046163787757	0.9228537023799209	0.209753265075074	44.41871227203053
1	1003	0.07422329494195107	0.3607123379787222	2.5	9.5	0.1706535158858517	33.68214792883033	26.3367758730792	-0.1653666142045354	0.7647054564746469	0.4847167750044215	44.41871227203053
1	1004	0.4768831212181814	1.564531046242759	17	48	0.2336042968739247	35.64814782409176	30.68011984503126	-0.1356830034019353	0.755739696670234	0.3418207865824724	36.61496174538271
1	1005	0.326294128196035	1.582387809675164	12	33	0.1709525938931235	36.77663483049407	20.85455903933835	-0.4277199828740457	0.9654865914924237	0.07136163476592106	37.22546625988348
1	1006	0.4321034131732037	1.519592483730675	15.75	43.25	0.2213989453268216	36.44960794069635	28.46157799742409	-0.2145850877328206	0.8394308135889865	0.2435301512163857	37.22546625988348
1	1007	0.545373900179793	1.164721611142103	18.5	26.5	0.3189142925462808	33.92168197616556	22.7522179948345	-0.2966823207350422	0.9266769656924437	0.1255092549533308	37.64789204040964
1	1008	0.308720182841846	1.388603072181602	7	33	0.1818864980068756	22.67425451605807	23.76489052998742	0.02896937796035724	0.553913637711865	0.6090082979519947	37.64789204040964
1	1009	0.4057246793840133	1.301974485788932	16	30	0.2375855699050623	39.43560944897858	23.04192618784038	-0.4354475741574567	0.9690209064526878	0.06084283410115299	37.64789204040964
1	1010	0.3142168177943424	1.190755697219918	5.5	26.5	0.2087857516729235	17.50383712306512	22.25477489788216	0.1245006021850985	0.4006946499326536	0.7561114531970935	38.15995819645669
1	1011	0.2938197196123625	1.137354427545753	5	29	0.2052997674642186	17.01723766735779	25.49776859143005	0.2182241476752926	0.2738870439077539	0.8556171067086334	38.86156053037216
1	1012	0.2553705843244761	1.142238853854134	10.58333333333333	29.41666666666666	0.1827195619523575	41.44303997004626	25.75351605963076	-0.4039957838509463	0.9297260040827064	0.1341029527657472	38.8358605153269
1	1013	0.2400468930289393	1.174680149277485	11.75	27.25	0.1696771786008923	48.94876934975975	23.19780411438872	-0.6630718334465175	0.9865714091055271	0.03216512989540588	38.8358605153269
1	1014	0.2087380035653119	0.967753878696639	4	23	0.1774240916681782	19.16277789227989	23.76637335825113	0.1148090382693965	0.463829887037292	0.7308742386668912	40.09784887465936
1	1015	0.2655475777950704	0.8444079613258522	9.5	21.5	0.2392416348544757	35.77513332594351	25.46162635207945	-0.2547485134222108	0.8559874993882718	0.250864676495075	40.48505263216526
1	1016	0.24732874924949	0.8428242455301558	7.5	19.5	0.2268752646957438	30.32401216097391	23.1364962546065	-0.1789347957819014	0.802826588719913	0.3358029184886211	40.16835224786614
1	1017	0.261574286289419	0.745033863146047	5	18	0.2598571116636769	19.11502873974297	24.15997566069223	0.1247746927023711	0.425289716821552	0.7518538834712385	40.4324531816971
1	1018	0.1927370930388911	0.744953534776719	5.5	18.5	0.2055444379217913	28.53628179859593	24.83376363271423	-0.0915729290340897	0.7105874137627599	0.4685364058705102	40.4324531816971
1	1019	0.307913005481917	0.5954558540890589	8	17	0.3408497007835202	25.98136440349163	28.54955557705779	0.06351806461074996	0.5055424846874581	0.6593860070674511	40.4324531816971
1	1020	0.1649090488497646	0.740403183025883	9	14	0.1821570978977077	54.57553762376727	18.90861671175526	-0.8821359602329957	0.9955014049215999	0.01530587435992603	40.4324531816971
1	1021	0.0949368221419312	0.7206810909880695	5	19	0.1163986477168008	52.66660382338231	26.36394965483358	-0.6505332251384485	0.9472784071784741	0.1392264597430314	40.4324531816971
1	1022	0.1666097209966536	0.726559737983133	4	20	0.1865376377590897	24.00820297922677	27.52698636387184	0.08702868878205852	0.5272674157962411	0.6798349086657498	40.4324531816971
1	1023	0.2175017526796951	0.7655139263833229	4.5	13.5	0.2212596984078743	20.6894884503618	17.63521150265791	-0.07554023333628662	0.7216933117774277	0.476914080167762	40.4324531816971
1	1024	0.3016627060034915	0.6988255851000079	8	19	0.3015154786776859	26.51968520068704	27.18847220981604	0.01654084668381554	0.5704957421334979	0.5953955100449426	40.4324531816971
1	1025	0.1725896327775813	0.7578452561585273	4	15	0.1854935093576792	23.17636311999607	19.79295888983209	-0.08406744022380677	0.7313212081869933	0.4800845835881483	40.24630964326481
1	1026	0.1713588260808379	0.7955587798200721	4.166666666666666	18.83333333333333	0.1772217457155277	24.3154482436817	23.67308841414934	-0.01596071379527982	0.6423331954393249	0.5657751826483055	40.24630964326481
1	1027	0.1576218368469289	0.7050269253916859	3.75	19.25	0.1827184408610205	23.79111977765957	27.30392174640059	0.08602334121711501	0.5324145985855488	0.6754502492600112	40.83545139074565
1	1028	0.2128102427065836	0.6729617580369701	6.333333333333334	15.66666666666667	0.2402539734016675	29.76047230050645	23.28017376851598	-0.1587599964398888	0.7791289401122735	0.3813540615666219	40.81820784396465
1	1029	0.1311250590818021	0.7303086618332282	2.833333333333333	14.16666666666667	0.152217234940047	21.60787078513928	19.39819066517074	-0.05352194448039131	0.7073532172533153	0.5347789418381963	41.28549777891745
1	1030	0.1326290396555206	0.7421611158765269	2.5	15.5	0.1516124053486355	18.84956723273641	20.88495296832383	0.04930025905190362	0.5926512020701037	0.6547288511056368	41.28549777891745
1	1031	0.1347737148558342	0.6468420856747462	4.083333333333334	15.91666666666667	0.1724296192123373	30.29769816541176	24.60672708094337	-0.1378443131518811	0.7575235776223888	0.4440290999758371	41.28549777891745
1	1032	0.2229535480770634	0.6437103890336743	6.5	14.5	0.2572549041562066	29.15405498616819	22.52565788438978	-0.1605502527127871	0.7848840728689931	0.373370782364889	41.28549777891745
1	1033	0.1395771244621291	0.6319517860233074	2.5	18.5	0.1809097787072022	17.91124447959461	29.27438518121015	0.2752332250531363	0.348809429240335	0.837148457213674	41.28549777891745
1	1034	0.1613490862164531	0.70368683454421	5	16	0.1865229897904956	30.98870974262845	22.73738716507816	-0.1998600724577881	0.8164623798014464	0.3524764389769193	41.28549777891745
1	1035	0.07343622780596816	0.3540122151246292	2.5	15.5	0.1718013693124895	34.04314293764453	43.78379993058505	0.2168642226931018	0.5027397766668386	0.7302819690350706	44.91592422197335
1	1036	0.103578590753418	0.3797074035467181	4.75	14.25	0.2143215238492766	45.8588977263456	37.52889690033847	-0.1854576293441159	0.7485632559767779	0.4409834784251052	44.91592422197335
1	1037	0.1331805579572142	0.2286790631453858	6.666666666666666	11.33333333333333	0.3680448168032895	50.05735648598507	49.55999546896872	-0.01094886118603321	0.6091709552724538	0.5778296613143743	45.42582178782195
1	1038	0.08826066986502867	0.3240423599857808	2.5	14.5	0.2140674782258222	28.32518724164555	44.7472361349185	0.3615135235192481	0.376243111494688	0.822204130198976	45.42582178782195
1	1039	0.04778778439328473	0.281385354403705	6.25	14.75	0.1451752247098047	130.7865614476629	52.41921716664081	-1.725171745864404	0.9799951954144536	0.06063129598509553	45.42582178782195
1	1040	0.07060919947090252	0.3006149663134307	5	12	0.1902063657998055	70.81230261023508	39.91817222928422	-0.6801006380303538	0.9131843597480195	0.2093245980262011	45.42582178782195
1	1041	0.07963541337846737	0.2956533165206308	4	11	0.2121977214713549	50.2289098568497	37.20573856384397	-0.2866909343728606	0.8029114321404289	0.3978522140536249	45.42582178782195
1	1042	0.1247137967770931	0.2928126573079106	5	13	0.2986967545575035	40.09179520800524	44.39698788816256	0.09477412869416685	0.5392638845180351	0.6629486209747741	45.42582178782195
1	1043	0.08406204127860784	0.3281149522735851	3	13	0.2039464661871364	35.68792708776918	39.62026085650765	0.08679865986686934	0.5823435051937053	0.6625550092033419	45.30408389680012
1	1044	0.06864435211313831	0.3448942933253278	4	11	0.1659925931235669	58.27136358439623	31.89383011804156	-0.5822330173686118	0.911490520618061	0.2292296890634915	45.30408389680012
1	1045	0.06729058438113529	0.338771277444689	3.25	13.75	0.1657151057687827	48.29799042302756	40.58785651403093	-0.1701862888687878	0.7351993866696771	0.4910438562816827	45.30408389680012
1	1046	0.06495378803515303	0.3218197168710565	2.5	14.5	0.1679375324607718	38.48890227382887	45.05628225945433	0.144962206952149	0.5607025558457556	0.683729897891481	45.30408389680012
1	1047	0.07145296993513764	0.3117118424505058	3	13	0.1864810327708862	41.98565857686935	41.70518482006074	-0.006190915535286398	0.6520820531663745	0.5961580271052586	45.30408389680012
1	1048	0.1261295628064298	0.2846054073444698	2.5	12.5	0.307082600636832	19.82088849254741	43.92045856272411	0.5319513826849256	0.195934324355642	0.9268022097374635	45.30408389680012
1	1049	0.08005300534981091	0.3383397544555465	3.25	13.75	0.1913345856822493	40.59810104315686	40.63962280201564	0.0009165124926346385	0.635740365856284	0.5973793156037187	45.30408389680012
1	1050	0.06621747633920479	0.3154209083141316	4.5	11.5	0.1735084284023313	67.95789040567415	36.45921908431958	-0.6952722274024253	0.9127397322117307	0.2132649628126699	45.30408389680012
1	1051	0.08100970332537387	0.338143521874034	5.5	12.5	0.1932699033553525	67.89310137218203	36.9665517491609	-0.6826437478234828	0.9197675882732954	0.1878086866053136	45.30408389680012
1	1052	0.0755509928844074	0.3181272400146045	4.416666666666667	15.58333333333333	0.1919105161798166	58.45941261717291	48.98459287113528	-0.209138314497666	0.7335296492240749	0.4620276891414321	45.30408389680012
1	1053	0.06790485084484074	0.3100444435620418	2.416666666666667	13.58333333333333	0.1796665633452342	35.58901369489245	43.81092328982579	0.1814827469784475	0.5346309724199397	0.7096886048517128	45.30408389680012
1	1054	0.07165744516445631	0.3404440803085636	3	15	0.1738829893488169	41.8658520843842	44.06009934555084	0.04843376297300252	0.6158997139957973	0.6284911265621302	45.30408389680012
1	1055	0.07506082882935251	0.309973633400465	4.75	15.25	0.1949457417257122	63.28200839347132	49.19773282877266	-0.3108831335555037	0.7782288728753332	0.4028378908241191	45.30408389680012
1	1056	0.06290653726023421	0.3466551601847758	2.5	11.5	0.1535947762026267	39.74149760712314	33.17417803291956	-0.1449608734868918	0.738456203534889	0.5119886284434455	45.30408389680012
1	1057	0.07798931197006848	0.3100028542633387	4.5	10.5	0.2010074397305019	57.70021412327699	33.87065588460855	-0.5259913939094472	0.8853989607375006	0.2612312398067871	45.30408389680012
1	1058	0.06372821531643424	0.3269666845339799	2	8	0.1631150428143135	31.38327332829356	24.46732458813737	-0.1526561878154361	0.7850739218149532	0.503015051160243	45.30408389680012
1	1059	0.07972024161281692	0.3293340830463448	1	15	0.1948891303844363	12.54386564527454	45.54645501992929	0.7284683087253808	0.151876632444692	0.9688332842678463	45.30408389680012
1	1060	0.08293747001685063	0.3003685384346875	4.5	12.5	0.2163740410746432	54.25774380488967	41.61554357570647	-0.2790521105775221	0.7791576455510276	0.4091129294146294	45.30408389680012
1	1061	0.06607864053651165	0.3121413965572707	4.5	14.5	0.174709518417521	68.10067464256521	46.45330661016501	-0.4778237670959544	0.8365713933926904	0.3291057428484673	45.30408389680012
1	1062	0.0793239783847267	0.3359212171953213	3.166666666666667	12.83333333333333	0.1910292502575991	39.9206738132588	38.20340209672256	-0.0379054506531481	0.665724555883033	0.572752673605512	45.30408389680012
1	1063	0.08192355575704319	0.3264429712811647	3.666666666666667	11.33333333333333	0.2006128081829248	44.75717188766472	34.71765156668653	-0.2216029871357202	0.7714085601322231	0.4375162367521822	45.30408389680012
1	1064	0.0802796176273278	0.3051737614846254	2.833333333333333	13.16666666666667	0.2082732231126996	35.29330877591082	43.14481888158657	0.1733068948830529	0.524561490324122	0.7109081752952071	45.30408389680012
1	1065	0.1176627290232928	0.2517806715677398	4.5	9.5	0.3184864821920135	38.24490590481858	37.7312521284784	-0.01133791332168323	0.627691665397161	0.5876430493231999	45.30408389680012
1	1066	0.06477604321430169	0.3519802575358335	2	9	0.1554290675334935	30.87561235229055	25.56961592962	-0.1171196052602516	0.7621669481565295	0.5283372045843201	45.30408389680012
1	1067	0.07202425501576264	0.3359973322309805	5.5	9.5	0.1765206971076443	76.36316403128801	28.27403401366666	-1.061474504752494	0.977695722811136	0.07238785661806979	45.30408389680012
1	1068	0.124586271616401	0.2854944434241288	1.5	10.5	0.3038091454851459	12.03984982084121	36.77829898917249	0.5491666432731165	0.1623223014491182	0.9530919365426354	45.04725381877962
1	1069	0.0668283238431832	0.3465881986461717	2	13	0.1616488945356652	29.92743024190048	37.50849004894008	0.1673372277940501	0.5536843215096583	0.7235659718882539	45.30408389680012
1	1070	0.09826083326664858	0.287275006876888	4	11	0.2548682198523117	40.70797963971336	38.29083539005558	-0.05335378274426412	0.6703069865983574	0.5561362462407051	45.30408389680012
1	1071	0.0683109643167362	0.2594630253423444	6.75	12.25	0.2084087403878104	98.81283433069981	47.21289279594627	-1.138968876454824	0.9575925576580954	0.1081082197502337	45.30408389680012
1	1072	0.07128660803594399	0.3432725455740169	4.5	10.5	0.1719576263488182	63.12546106459462	30.5879399194072	-0.7182028273500873	0.9342310864112773	0.1748594460734296	45.30408389680012
1	1073	0.1297377787227237	0.2862603225961735	3.5	11.5	0.3118710838135986	26.97749286643963	40.17322378352452	0.2912702295701188	0.3692263525201597	0.8143394113809566	45.30408389680012
1	1074	0.0688080834417075	0.3402051923642509	3.5	14.5	0.1682294622494137	50.86611666731153	42.62133655054606	-0.1819875694991772	0.7339204848904108	0.4816307805418687	45.30408389680012
1	1075	0.07364146726389438	0.3018113463246885	3	12	0.1961404059275206	40.73791725590546	39.75993661646638	-0.02158703046875098	0.6626054200769712	0.5873571602866351	45.30408389680012
1	1076	0.09883129478179312	0.3195510973856569	3	12	0.2362224047474677	30.35475763647149	37.55267967525566	0.158880202835148	0.5117425512654816	0.7246194347891294	45.30408389680012
1	1077	0.06789358260703225	0.3485758249505456	1.5	12.5	0.1630217763297435	22.09339885158209	35.86020344862828	0.3038755761711485	0.4514727181373163	0.8043233350839926	45.30408389680012
1	1078	0.0713648027251853	0.3388425887398493	5	13	0.173972493450958	70.0625491708317	38.36589741669373	-0.6996422624137146	0.9223248235162225	0.1914931951365584	45.30408389680012
1	1079	0.08281510459215509	0.3012663517731526	5	9	0.2156185965754826	60.37545958100064	29.87389712468393	-0.6732629783618927	0.9392176767268787	0.1656497823998437	45.30408389680012
1	1080	0.1257189588338485	0.2436894563487515	5	11	0.3403251081102338	39.77124887430904	45.13941704665942	0.1184919263477159	0.5229750772543489	0.6823216781577	45.30408389680012
1	1081	0.06490202908359011	0.3190393671750438	2	13	0.1690414988225709	30.81567754105367	40.7473225486541	0.2192218483045391	0.5221552052492888	0.748058471617419	45.30408389680012
1	1082	0.0668436151123938	0.3420829779540078	0	12	0.1634611596451975	0	35.07920818443462	0.7743056512155255	0.1174446721295727	1	45.30408389680012
1	1083	0.07373594807720645	0.3446718764950769	2.333333333333333	9.666666666666666	0.1762298497944748	31.64444743953354	28.04599773258478	-0.07942881518464885	0.7134069562909137	0.5533454763448699	45.30408389680012
1	1084	0.07092012766435841	0.3466745503350813	3.833333333333333	10.16666666666667	0.1698300562739777	54.051416143457	29.32625615823252	-0.5457600697002692	0.9046125358407895	0.2416332249974582	45.30408389680012
1	1085	0.07093601229792304	0.3092751064909113	3	12	0.1865700627690486	42.29163583935826	38.80040697796233	-0.077062122464472	0.6979905049300223	0.5499680482841963	45.30408389680012
1	1086	0.06556514920568696	0.3477759654302851	2.5	11.5	0.1586223747991533	38.13001312873023	33.06726497264309	-0.1117503703997142	0.7211028800512206	0.531645333934376	45.30408389680012
1	1087	0.0826741394174998	0.3142074792614804	4.75	13.25	0.2083093182614013	57.45448375353222	42.16958816875736	-0.3367021176199353	0.8055708599062639	0.3701431480729181	45.39589977283193
1	1088	0.07066949137572841	0.3198140439998766	3.25	9.75	0.1809794395242597	45.98872776260308	30.48646606652384	-0.3414903498698108	0.8351914755311372	0.3692960847169666	45.39589977283193
1	1089	0.1238183243423348	0.2345944924813444	4	8	0.3454628811537369	32.3053960005204	34.10139733197778	0.03956307376756145	0.5965403139852306	0.6409713845179091	45.39589977283193
1	1090	0.1162260015940037	0.2626626052563956	2.666666666666667	10.33333333333333	0.3067550712600194	22.94380457121605	39.34070981762535	0.3611979348016437	0.3292176908208156	0.8553611743829737	45.39589977283193
1	1091	0.07818307681128223	0.3188942442895851	4.75	10.25	0.1968963540766455	60.75483587663756	32.14231734672534	-0.6302886091716139	0.9180694717842368	0.2022954776499283	45.39589977283193
1	1092	0.06214957562804224	0.3323418267118214	2	11	0.1575435491354484	32.18042890541619	33.09845200296821	0.0202225994450149	0.6631511248842764	0.6305583210790965	45.39589977283193
1	1093	0.09058584409694158	0.3084543215669222	3	10	0.2270093386369723	33.11775730421535	32.41971112351688	-0.01537685527088569	0.6609475457086145	0.5938760708067534	45.39589977283193
1	1094	0.07599838243378781	0.3192268880728854	2.833333333333333	11.16666666666667	0.1922913034795547	37.28149524500502	34.98034496429107	-0.05069070757996334	0.683250812808158	0.5658612394434566	45.39589977283193
1	1095	0.07061330619186978	0.3291867558381559	2.166666666666667	12.83333333333333	0.1766215488645087	30.68354653695751	38.98496250451468	0.1828670873162274	0.5310204198666677	0.7277648821981367	45.39589977283193
1	1096	0.07422792548215651	0.2870569653375569	2.5	9.5	0.2054553826309813	33.68004674468465	33.09447652255619	-0.01289918748298291	0.6594826305958161	0.6005920086253901	45.39589977283193
1	1097	0.06940732782380017	0.2978510268450521	2.333333333333333	8.666666666666666	0.1889877437543471	33.61796810931568	29.09732008805608	-0.1000465643285437	0.7234195959359199	0.5448499564478325	45.18543991589964
1	1098	0.1087006254670001	0.2447694236880318	2.5	9.5	0.3075242887674595	22.99894769933005	38.81203729150468	0.3499598459505182	0.3523308339595297	0.8439259901829815	45.18543991589964
1	1099	0.06251538798655731	0.2961081034033937	2.5	12.5	0.1743203930792724	39.99015411273741	42.21431246334726	0.04899469691623866	0.6209954181603841	0.6322519487052448	45.39589977283193
1	1100	0.06468862298414065	0.3282258039597563	1.666666666666667	9.333333333333334	0.164637942890749	25.76444805565384	28.43570865158942	0.05884365348639373	0.6348059131680415	0.6619713394894597	45.39589977283193
1	1101	0.09508655836824867	0.3043186072863794	4.166666666666666	10.83333333333333	0.2380704270872438	43.81972318874043	35.5986557310267	-0.1810971365002834	0.7504318542168037	0.4583922214536971	45.39589977283193
1	1102	0.1317319236777374	0.2684271075763487	4	7	0.3291989268988722	30.3646973970061	26.07784311802037	-0.09443263159091035	0.7212885900533754	0.5155780088179723	45.39589977283193
1	1103	0.07361676971849852	0.3122435354135272	4	10	0.1907860661990351	54.33544578627272	32.02628354420937	-0.4914356220209717	0.8891588925557803	0.2705224640753718	45.39589977283193
1	1104	0.06947032727809772	0.3066645078072145	4	8	0.1846952762626758	57.57853974096795	26.08714016892109	-0.6937058132922725	0.9460464760597265	0.1664109191481029	45.39589977283193
1	1105	0.1294224058723663	0.2701175680921122	5.5	9.5	0.3239285536016797	42.49650563152091	35.16987090880525	-0.1613941954973746	0.7336738432661944	0.4584677579099316	45.39589977283193
1	1106	0.06431123385357762	0.305125672524815	2	11	0.1740790720776212	31.09876580122153	36.05071939368	0.1090837193940159	0.5995674824643562	0.6887765100044385	45.39589977283193
1	1107	0.06503036311030712	0.3316409675336263	2	11	0.1639401642784231	30.75486441014514	33.1683991932772	0.05316636073323259	0.6385710337152231	0.6538955818577938	45.39589977283193
1	1108	0.07147078123182496	0.3281222214582424	2.75	10.25	0.1788589408490198	38.47726235256909	31.23835976255098	-0.1594615951273727	0.752299494114175	0.4901482677162041	45.39589977283193
1	1109	0.08094323647691971	0.3149624434775196	4.5	12.5	0.2044508088043461	55.59451531547219	39.68727147905869	-0.3504114670271057	0.8139527453972359	0.3633916113431169	45.39589977283193
1	1110	0.06060353225272196	0.3359049958122798	2	9	0.1528429477884695	33.00137674582774	26.79329010346021	-0.136754347274396	0.7701369110613319	0.5186176641290559	45.39589977283193
1	1111	0.085071448932243	0.2940624418993404	5	7	0.224383657039072	58.77412531179948	23.80446804014553	-0.7703263388686534	0.9666464201143481	0.1094229730537571	45.39589977283193
1	1112	0.07972882710692744	0.319907546066494	2.75	9.25	0.1995034297649611	34.49191590780418	28.91460396522611	-0.1228593765183156	0.7369416645529163	0.510848605119461	45.39589977283193
1	1113	0.06242312909629964	0.308054019151816	2.416666666666667	11.58333333333333	0.1684938717313103	38.71428269701916	37.60163027648993	-0.0245099761453594	0.6673402826457772	0.5926060762086662	45.39589977283193
1	1114	0.125353728728635	0.2762754997183699	4.333333333333334	10.66666666666667	0.3121130631188001	34.56884272436847	38.60880417387741	0.08899397235709669	0.5445141622775251	0.666741064987386	45.39589977283193
1	1115	0.1215928384032338	0.228060940443539	3	9	0.3477521072538412	24.67250571165393	39.46313639896669	0.3258142422845973	0.3527587533316355	0.8449137007063373	45.39589977283193
1	1116	0.1250077095943184	0.2765494616093223	2	10	0.311307376779292	15.99901323278784	36.15989682933054	0.4441124352073836	0.226660461050639	0.9268638195332966	45.39589977283193
1	1117	0.07508430468624915	0.2982504969921612	1	6	0.2011178822565987	13.31836266152624	20.11731769271015	0.1497702450046575	0.573641985454618	0.792327543617514	45.39589977283193
1	1118	0.06257505097690415	0.3367567242337166	2	12	0.1566994035070212	31.96161998714441	35.63403233389256	0.08089744591748307	0.6203506569012711	0.6686940155784377	45.39589977283193
1	1119	0.06977474805285291	0.3302746835841834	3.25	11.75	0.1744153160456414	46.57845554007866	35.57644767830064	-0.242356862994979	0.7800078473156585	0.4398816161406027	45.39589977283193
1	1120	0.1270859420420602	0.2691074649739655	5.5	12.5	0.3207674327526597	43.27780013764015	46.44984486479889	0.0698751372487855	0.5548960399074301	0.6378927688440508	45.39589977283193
1	1121	0.06430513482800564	0.3299624698594936	4	12	0.1631002244756441	62.2034307322213	36.36777238668962	-0.5691187634746152	0.8945411456291745	0.257503468055293	45.39589977283193
1	1122	0.06575682878070002	0.3022645119293179	2.333333333333333	11.66666666666667	0.178676673080524	35.48427405334637	38.5975402543942	0.06858033911932793	0.6102997367787111	0.6516007291679997	45.39589977283193
1	1123	0.06582337399674529	0.3002961182852544	2	10	0.1797865871234343	30.3843434111854	33.3004637459246	0.06423752694256336	0.6305518201770848	0.6634345405029335	45.39589977283193
1	1124	0.1240063921397761	0.2755749717192815	3	10	0.3103407800157474	24.19230128571514	36.28776567629171	0.2664439839523863	0.3888828232545592	0.8191960758419866	45.39589977283193
1	1125	0.0791668580815123	0.3219389405356765	3	10	0.197371512340235	37.89464521771371	31.06179073386068	-0.1505169964257936	0.7553556595841723	0.4886304714968631	45.39589977283193
1	1126	0.06164790980400881	0.3322485698374986	2.666666666666667	10.33333333333333	0.1565078973544413	43.25640034097734	31.10121237959676	-0.2677595999243765	0.8003792073827092	0.4308137453836615	45.39589977283193
1	1127	0.1132326415011674	0.2620201283619703	4.5	11.5	0.3017503149742655	39.74119070562888	43.88975790483245	0.0913863855538416	0.5488961668638905	0.6575409086834028	45.39589977283193
1	1128	0.06741174979606421	0.3289812132079807	0	13	0.1700629327150198	0	39.5159342785372	0.8704736435731204	0.0886313	1	45.39589977283193
1	1129	0.08590824354070138	0.2999775219901587	2	12	0.2226261013347255	23.28065291024656	40.00299729255608	0.3727323030184715	0.3670961282169256	0.8525648982379107	44.86422090837888
1	1130	0.07727489864926294	0.3258466087290308	3.75	8.25	0.1916913318562964	48.52804811845286	25.31866153887327	-0.5173250779719878	0.9075220536314644	0.2408893361725044	44.86422090837888
1	1131	0.1051572712904602	0.2734334029324727	2	7	0.2777598035300214	19.01913177716165	25.60038358491528	0.1466926578574444	0.5232721160180431	0.7614445451671705	44.86422090837888
1	1132	0.07680157184362037	0.3245416489054935	1.5	9.5	0.1913613283420334	19.53085026767717	29.27205192935468	0.2171262860347195	0.4971972204892307	0.7775047010397096	44.86422090837888
1	1133	0.05730454757565471	0.3174497774577417	0	6	0.1529123048027478	0	18.90062751988764	0.4232706736194475	0.3694623934317313	1	44.65376105144658
1	1134	0.06771883532551072	0.3330501348165701	2	8	0.1689722517726435	29.53388064615118	24.02040763143981	-0.1234716378841902	0.7687660236199612	0.5234927105209548	44.65376105144658
1	1135	0.07442068449624954	0.3292382752439653	2	8	0.1843652486845452	26.87424892068536	24.29851144758916	-0.05768243060486306	0.7244375874310058	0.5751586886542782	44.65376105144658
1	1136	0.1054167076021312	0.2729181176513735	3	8	0.2786333706697403	28.45848697269833	29.31282125512541	0.01913241488086035	0.6320443379430052	0.629672529217312	44.65376105144658
1	1137	0.07278415410419772	0.3132810984732778	2.5	9.5	0.188528114401053	34.34813567278673	30.32420419328403	-0.09011405500348857	0.7116844996837277	0.5459829136481154	44.65376105144658
1	1138	0.1120152617636477	0.2359321166985031	2.5	7.5	0.3219316158056139	22.31838733970914	31.78880478398041	0.2120855493753413	0.4584442400619562	0.7776969252851513	44.65376105144658
1	1139	0.06403054749456935	0.341528696795099	1.166666666666667	10.83333333333333	0.1578821057493536	18.22046995249597	31.72012611236829	0.3023184574378646	0.4625409265407014	0.8251095092928054	44.65376105144658
1	1140	0.06580534625842106	0.344031997208789	2	7	0.1605645442206659	30.39266737000204	20.34694463536129	-0.2249692410694556	0.835830941244084	0.4367609698064414	44.65376105144658
1	1141	0.08099443343655373	0.2897199935161756	3	7	0.2184820108090413	37.03958250846983	24.16125968748228	-0.2884039892216505	0.8443698905405996	0.3784742159513141	44.65376105144658
1	1142	0.06374966554721821	0.3109258810802793	0.5	10.5	0.1701463202523813	7.843178402711135	33.77010612149382	0.5806213655533228	0.2734777107883689	0.8714663723518886	44.65376105144658
1	1143	0.07158321178163854	0.3297878289414274	2.5	9.5	0.1783467278871991	34.92438992016928	28.80639964941601	-0.1370095178254885	0.7422207455621178	0.5114956007436953	44.65376105144658
1	1144	0.06638372553693146	0.3161287500486367	3.5	8.5	0.1735465632468801	52.72376582800907	26.88777910484974	-0.5785847846812527	0.908600618035539	0.2436834954084659	44.65376105144658
1	1145	0.07040232366565072	0.3338727264947878	4.166666666666667	6.833333333333333	0.1741446167348473	59.18365260860818	20.46688091319735	-0.8670439126237179	0.9746568612852341	0.09552328832828105	44.65376105144658
1	1146	0.1289031025771006	0.2809342408901093	3	9	0.3145225895878223	23.2732955221587	32.0359667496724	0.1962359053567298	0.4482960823115835	0.7804304446030935	44.65376105144658
1	1147	0.07542295796145825	0.2977064975327059	1.5	8.5	0.2021361670886309	19.88784370889448	28.551610631428	0.1940209899128499	0.5203666680939326	0.7630327925598608	44.65376105144658
1	1148	0.06639707291951348	0.3050291849667438	1.666666666666667	8.333333333333334	0.1787624636377927	25.10150814459848	27.31979018414873	0.04967738410644779	0.6416183255653078	0.6579731844178259	44.65376105144658
1	1149	0.06704387488420004	0.3399549978138389	2	8	0.1647274215767701	29.83121132921469	23.53252651511493	-0.1410560872317766	0.7806197489324305	0.5086946887210515	44.65376105144658
1	1150	0.0737809187788442	0.2939810754357822	1	8	0.2006213799672447	13.55363983738758	27.21263601114874	0.3058868021895027	0.4343333002556848	0.8667176145545221	44.65376105144658
1	1151	0.1293176359372913	0.2779879025133036	3	8	0.3174954026631218	23.19869195145788	28.77823073476064	0.1249511497334895	0.5183339527647653	0.7302888261971032	44.65376105144658
1	1152	0.1317418309451285	0.2263685555284611	3.5	8.5	0.3678805081372426	26.5671121684788	37.54938480813561	0.2459428361925414	0.4155274560919165	0.7882775746296777	44.65376105144658
1	1153	0.06744644913848172	0.3083250847150794	1	9	0.1794879150286188	14.82657742213812	29.18997008730842	0.3216614306826679	0.4408608176153949	0.8616911979487568	44.65376105144658
1	1154	0.05773365496527356	0.3232219615187127	0	8	0.1515495571324657	0	24.75079342508367	0.5542823906046287	0.2685417690425507	1	44.65376105144658
1	1155	0.0837955930298452	0.2924544306238706	2.833333333333333	8.166666666666666	0.222712525612934	33.81243846945739	27.92457836677442	-0.1318558608288211	0.7447310590575846	0.504750140214896	44.65376105144658
1	1156	0.06575600176581067	0.3413653422200023	2.5	7.5	0.1615145035680126	38.01934322137961	21.97059593462308	-0.3594041556380081	0.8631316977321258	0.3539390912537937	44.65376105144658
1	1157	0.06805007406260469	0.3125714017360113	1	8	0.1787867432330841	14.69506115570161	25.59415210594528	0.2440800213376558	0.5026971433016129	0.8301351328630064	44.65376105144658
1	1158	0.1291592020473628	0.2798157438671549	3	6	0.3158120157178507	23.22714876250085	21.44268194876324	-0.03996229593475203	0.6927327813421476	0.5786722484264061	44.65376105144658
1	1159	0.06469956212999436	0.3105256337748939	2	9	0.172428618429969	30.91211028571723	28.98311450359771	-0.04319895428062785	0.7082299815839586	0.5895054777484816	44.65376105144658
1	1160	0.1231406584688286	0.2496147435396193	4	8	0.3303524450761356	32.48317858404619	32.04938893655626	-0.00971451535717568	0.6400303928272395	0.5983582716815218	44.65376105144658
1	1161	0.06594497166459809	0.3422333374895381	2.75	8.25	0.1615592259207874	41.70143576657734	24.10635989035463	-0.3940334579197268	0.8704461726761485	0.3304861154924114	44.65376105144658
1	1162	0.06336332538999458	0.3140568942413074	1.5	5.5	0.1678853492584302	23.67299996910923	17.51275039921283	-0.1379558949759919	0.7844352624587853	0.528697563986082	44.65376105144658
1	1163	0.1202866921528684	0.2648452351656952	4.5	6.5	0.3123259424123846	37.41062223476141	24.54263523349175	-0.2881725233949314	0.8343918130470489	0.3523913263573318	44.65376105144658
1	1164	0.06686995791809476	0.3065332792487109	1	6	0.1790824268837894	14.95439852414508	19.57373116128053	0.1034477842037407	0.6349062700262218	0.7487553237937217	44.65376105144658
1	1165	0.07249280051798201	0.3151692210222914	3.5	9.5	0.1870000064229941	48.28065649266532	30.14253729848854	-0.4061946578985686	0.8540251541415733	0.3317789776674658	44.65376105144658
1	1166	0.06967933924003855	0.3375957975501709	1.5	6.5	0.1710866511253077	21.52718461971411	19.25379417388636	-0.05091151097459699	0.723827423970722	0.5931095710309303	44.65376105144658
1	1167	0.0658792818733948	0.339168632425403	2	10	0.1626456514100123	30.35855800376743	29.4838586000414	-0.01958848220462922	0.6916756509152248	0.6042084631212409	44.65376105144658
1	1168	0.1276457133707296	0.2603861153647363	3	6	0.3289568120911801	23.50255187408377	23.04270330080961	-0.0103575078268489	0.6610290221055999	0.6119936864148143	44.39760808890058
1	1169	0.05758691446810942	0.2989899164745707	1.833333333333333	6.166666666666666	0.1614993164751261	31.83593617172526	20.62499879386784	-0.2525121928958187	0.8323892722565813	0.4418773563129834	44.39760808890058
1	1170	0.05852221909100648	0.2759920873786506	2	8	0.1749468347366928	34.17505404041239	28.98633825332937	-0.1168692641435385	0.751792195757093	0.5439274454696628	44.39760808890058
1	1171	0.06195321083723027	0.3306224051929328	1	10	0.1578121725025076	16.14121344940944	30.2459840680324	0.3176921286025127	0.4627996473994902	0.8488185310155628	44.39760808890058
1	1172	0.05873712214646586	0.3325174529193571	1	5	0.150125074285928	17.02500843514971	15.03680470333872	-0.04478177580715297	0.7761904578683064	0.623183338659095	44.39760808890058
1	1173	0.1113141344023438	0.2206660882783876	2	7	0.3353035114666926	17.96717021372166	31.72213752739819	0.3098132513385394	0.3723496413174893	0.8596794265621149	44.39760808890058
1	1174	0.05723872703349289	0.3020104588126666	2	6	0.1593287592250915	34.94137804339555	19.86686164309868	-0.3395344264968524	0.8786066313014793	0.3722950217609923	44.39760808890058
1	1175	0.06883552391967021	0.3043608855030867	2.5	6.5	0.1844485160672951	36.31845677411352	21.35622647192647	-0.3370053240757269	0.8559541404914041	0.3685504601680412	44.39760808890058
1	1176	0.09687762315975942	0.2997181230902595	2	3	0.244272975884836	20.6446022803618	10.00940473358215	-0.2395443809829578	0.9024321224125348	0.3551084780859493	44.39760808890058
1	1177	0.05907967245990974	0.3325796655041439	2.5	6.5	0.150844539458758	42.31573899967792	19.54418948057728	-0.5129003678194441	0.9113815494113366	0.2730535266498106	44.39760808890058
1	1178	0.09914482761946317	0.2954155309671447	2.5	6.5	0.2512792414692122	25.21563716460811	22.00290546241765	-0.07236272043659137	0.7144835765351983	0.5528164023729688	44.39760808890058
1	1179	0.06454693497838987	0.3297491182721509	1	6	0.1637017019223774	15.49260240373609	18.19565138320715	0.06088276138792312	0.6781362914818219	0.7138929952378994	44.39760808890058
1	1180	0.0169669678914153	0.2546851564168974	3	6	0.06245843994269144	176.8141496582838	23.55849898915398	-3.45188980366363	0.9985142863530602	0.01538510729088616	44.39760808890058
1	1181	0.06205218819100076	0.3335463203462855	1.5	6.5	0.1568564765838903	24.17320071587001	19.48754821594717	-0.1055383995133344	0.7592483854017174	0.5545529450324208	44.39760808890058
1	1182	0.05895515307687003	0.3367862400035426	2	5	0.1489739362818957	33.92409137488379	14.84621224414455	-0.4297051114226288	0.9274946172377176	0.2805488995002335	44.39760808890058
1	1183	0.06161224891827411	0.3328497071604116	2.75	6.25	0.1561931333778205	44.6339818507153	18.77724349923466	-0.5829085270886923	0.9323038155084645	0.2212250141034042	44.35814051412292
1	1184	0.03651259204897583	0.2554745302886494	4	7	0.1250486382983571	109.5512472692883	27.39999166293019	-1.851999535016633	0.9926569659958674	0.03901807511074007	44.35814051412292
1	1185	0.0744411151194588	0.3190804343691604	2	7	0.1891665531816363	26.86687318950711	21.93804209223729	-0.1111144660290834	0.7664064754290347	0.530426938506842	44.35814051412292
1	1186	0.06679421380821732	0.3287797492764641	2.75	7.25	0.1688539187143581	41.17123090775392	22.05123647656177	-0.4310368786785516	0.8878171289548865	0.3039466572925084	44.35814051412292
1	1187	0.06052318932161311	0.3062936873988458	0.8333333333333334	7.166666666666666	0.1649956508618773	13.76882716647826	23.39802275237381	0.2170784319245702	0.547641814306819	0.7636748728804834	44.35814051412292
1	1188	0.05774159940554702	0.3070267382507236	2.5	5.5	0.1582966322585767	43.29634138537275	17.91374924326167	-0.5722194809773342	0.9273696929691349	0.2442971831832556	44.35814051412292
1	1189	0.06879744974804558	0.2939672471531548	1.5	6.5	0.1896475879150465	21.80313377157723	22.1113068307693	0.006947384530105764	0.676671190237277	0.6399816769135472	44.35814051412292
1	1190	0.08376959426648894	0.3109495390468515	3	7	0.2122258264080399	35.81251677615102	22.511691194195	-0.2998508374741555	0.8566178932776172	0.3593494658667837	44.35814051412292
1	1191	0.06038253868614489	0.3084250168703305	2	5	0.1637237029893183	33.12215821854657	16.21139572508194	-0.3812324479219438	0.9083200165002501	0.3219255888895567	44.35814051412292
1	1192	0.07254943355141226	0.3199091574321685	3	6	0.184858823881492	41.35111541393422	18.75532431819243	-0.5093944613964975	0.9330352047029944	0.2226318946591043	44.35814051412292
1	1193	0.02345410348518662	0.3646401850123537	1.166666666666667	7.833333333333334	0.06043403415181996	49.74253939842645	21.48236441100958	-0.6370910651319861	0.9151083245403003	0.3743276917903352	44.35814051412292
1	1194	0.0641916562701913	0.2992637125050281	2	7	0.1766149623446364	31.1566972439803	23.39074103373756	-0.1750739801135304	0.7978842700944624	0.4902389652212557	44.35814051412292
1	1195	0.05858325938502851	0.3368568757246008	0	5	0.1481469739251107	0	14.84309913296167	0.3346195075114988	0.4485629017282233	1	44.35814051412292
1	1196	0.07324145100358163	0.3174534870989056	3	7	0.1874645506268855	40.96041188279155	22.05047443003543	-0.4263014011314452	0.9001557301220529	0.2847008584091241	44.35814051412292
1	1197	0.06026136363103329	0.2975503602057057	0.5	7.5	0.1684164034226255	8.297190270392601	25.20581724322235	0.3811843052223147	0.413951829584402	0.7713099273479633	44.35814051412292
1	1198	0.06215009589146263	0.3344616797855566	0	7	0.1567025986189441	0	20.9291539900419	0.471822167193379	0.3032950583814354	1	44.35814051412292
1	1199	0.1278573926560195	0.2656806411624489	2	7	0.3248920858180577	15.64242753941252	26.34742211315235	0.2413310037270731	0.3981852481568501	0.8446955378514344	44.35814051412292
1	1200	0.1317678546902381	0.2703659714717188	2	4	0.3276716508726859	15.17820871184122	14.7947612572184	-0.008741848322276119	0.6915188272019146	0.6375560236858255	43.86343030520402
1	1201	0.1321468940470201	0.2656157560009061	3	3	0.3322254968662789	22.70200916665169	11.29451070662301	-0.2600685441301493	0.9009533498327819	0.3174294215548261	43.86343030520402
1	1202	0.06484377181151431	0.3363306794575296	3	4	0.1616348488952688	46.26504467877499	11.89305717352824	-0.7836137590262476	0.9841871465533591	0.0888268159787492	43.86343030520402
1	1203	0.02117943649146449	0.2752623048125488	2	7	0.07144552719970734	94.43121873455031	25.43028913736277	-1.57308557760019	0.9779143280096377	0.1314572039948092	43.86343030520402
1	1204	0.07164680108897029	0.3323727001107801	0	5	0.1773350070385527	0	15.04335343526558	0.3451750228192978	0.376803636403647	1	43.58181340119997
1	1205	0.02706167076818779	0.3765572664754983	1.166666666666667	5.833333333333334	0.06704757450924369	43.11140567263627	15.49122498134794	-0.6337547370281716	0.9358048431955223	0.3332191186677481	43.58181340119997
1	1206	0.06072220185134507	0.3358743471840704	1	3	0.1531082456441714	16.4684410234022	8.931911666227665	-0.1729283104352657	0.8864120628010272	0.485587376168457	43.58181340119997
1	1207	0.07343830361858165	0.3312940303676483	1	5	0.1814490651025678	13.61687226864233	15.09233352152868	0.03385497614116557	0.7008661794730604	0.6992024786893083	43.58181340119997
1	1208	0.1015172825416872	0.2706420884240487	1.833333333333333	4.166666666666666	0.2727790577414581	18.05932238759929	15.39548667736494	-0.06112264502883218	0.7409294675353169	0.5746856281517541	43.58181340119997
1	1209	0.1170759311543875	0.2177760341529723	2.75	3.25	0.3496348932786575	23.48902949465837	14.92358887258046	-0.1965370404215918	0.8241848859506353	0.4341923550279398	43.58181340119997
1	1210	0.07690932061620649	0.327305097391923	2	3	0.1902686227651081	26.00465046337382	9.165760093273853	-0.3863742477874115	0.949281412431425	0.2429203010020089	43.58181340119997
1	1211	0.06738642233178707	0.3025436104336237	1.166666666666667	4.833333333333334	0.1821599123164997	17.31308216546072	15.97565827421016	-0.03068766044539441	0.7362410719754066	0.6341172187179883	43.58181340119997
1	1212	0.0717764591226361	0.3322362004019713	1	5	0.1776589357548693	13.9321444972845	15.04953401811879	0.02563889461294265	0.7101165876478696	0.6907484636860255	43.58181340119997
1	1213	0.06910646431507815	0.284712484752349	1.5	5.5	0.1953158938977815	21.70563947767646	19.31773383518484	-0.05479133280915467	0.7247884981147523	0.5959454270090787	43.58181340119997
1	1214	0.06812556719131305	0.336606766794917	0	2	0.1683225219995169	0	5.941651200430357	0.1363332715353869	0.6916874274132441	1	43.58181340119997
1	1215	0.02101871781094506	0.3837136161752849	0.5	3.5	0.05193239098030693	23.78832070049656	9.121385982824124	-0.3365379632704452	0.8964080649115592	0.1921006919326037	43.58181340119997
1	1216	0.07227088470899312	0.2002999264462217	0	2	0.2651453558166895	0	9.985026132982519	0.2245672191121532	0.5400113480777798	1	44.46341800223212
1	1217	0.08426494386893932	0.2971244696729952	1.5	2.5	0.2209420106509439	17.80099684553295	8.413982203321769	-0.2153883445784457	0.875124616700407	0.4226962289404149	43.58181340119997
1	1218	0.1336210857147637	0.2703984154849867	0	3	0.3307292972689959	0	11.09473957019755	0.2545726922389162	0.2997819240477068	1	43.58181340119997
1	1219	0.04626174490063719	0.2635924971509039	2	3	0.1493016348407521	43.23226467777381	11.38120406470648	-0.7308337613182097	0.9737274039075592	0.1635047630389127	43.58181340119997
1	1220	0.05515696957612005	0.3054942061826631	0	0	0.1529371683319038	0	0	0	1	1	43.58181340119997
1	1221	0.06813522633082206	0.3215080633828689	0.25	2.75	0.1748656479645464	3.669173986245475	8.553440218776577	0.1120712024432793	0.651082524116658	0.4382100002602712	43.58181340119997
1	1222	0.06809491532269055	0.2974993066740626	3	2	0.1862581825029371	44.05615288283268	6.722704742943085	-0.8566290667212499	0.99487896590824	0.04790877443565511	43.58181340119997
1	1223	0.13491077799541	0.2109214046932472	1	2	0.3901047523875657	7.412306228298694	9.482205008584561	0.04749455377707792	0.6621884692020663	0.7731359150106842	43.58181340119997
1	1224	0.06500506856662845	0.3343959939977449	1	3	0.1627563736292045	15.38341581741471	8.971399340448531	-0.1471259678421191	0.873447932687629	0.508631399828198	43.58181340119997
1	1225	0.06349340574986295	0.3122924235062252	0	3	0.1689616819121561	0	9.606380988427018	0.2204217823612296	0.5739355775916467	1	43.58181340119997
1	1226	0.01662896008167601	0.381050161451801	2	2	0.04181501914798454	120.2721030164637	5.248652808281199	-2.639253423195453	0.9997167181671287	0.00991523957937157	43.58181340119997
1	1227	0.05647069452129397	0.3220855669760408	0.1666666666666667	2.833333333333333	0.1491738488168992	2.951383333948903	8.796834207551122	0.1341259212825979	0.6699112816155106	0.3840825763060274	43.58181340119997
1	1228	0.06938636878286977	0.3350196327898429	0.5	1.5	0.1715760115157293	7.206026324343995	4.477349543693598	-0.06261044614025323	0.8284239884842708	0.3137136953038128	43.58181340119997
1	1229	0.08245178447971735	0.3206427570374716	1	4	0.2045470131383592	12.12830027039614	12.47494263384388	0.00795383065538525	0.7279421504833052	0.6815270251879444	43.58181340119997
1	1230	0.07378919912235679	0.295943628256173	1.5	2.5	0.1995743781950201	20.32817834914713	8.447554741188632	-0.2726050772277269	0.8964082707015172	0.3848371119102685	43.58181340119997
1	1231	0.0704724255592129	0.2829508594262919	1	3	0.199399497863032	14.1899472320528	10.60254775717157	-0.08231413965859556	0.8201216777119456	0.5891687862156073	43.58181340119997
1	1232	0.06338596952185499	0.3413463644643751	2	3	0.1566120722245323	31.5527239716735	8.788726971524836	-0.5223278983504136	0.9700457817322237	0.1770948487930813	43.58181340119997
1	1233	0.07420554663581028	0.3305267873504197	1	3	0.1833447451676419	13.47608157794255	9.076420171716501	-0.1009517746708749	0.8442237646412258	0.5552099702979034	43.58181340119997
1	1234	0.06508789794875505	0.3010522548710117	0	1	0.1777677139409365	0	3.321682478108188	0.07621716993576798	0.8222322860590635	1	43.58181340119997
1	1235	0.05669736921624718	0.3171016258688396	0	2	0.1516787630831948	0	6.307126286470841	0.144719225618482	0.7196489210040583	1	43.58181340119997
1	1236	0.01387559187104614	0.2785393540108261	0.25	2.75	0.04745171909458933	18.01724944949331	9.872931635696673	-0.1868742298266184	0.8965844191533009	0.1357070057543556	43.58181340119997
1	1237	0.03253516773359568	0.371934839883586	0.5	3.5	0.08043901184482685	15.36798593122672	9.410250465096212	-0.1367023306553479	0.8401210605212257	0.2849734745658895	43.58181340119997
1	1238	0.06508789794875505	0.3106979313073331	0	2	0.173204769529506	0	6.437120426211205	0.147701986765745	0.6835903531287573	1	43.58181340119997
1	1239	0.13491077799541	0.26982155599082	1	0	0.3333333333333333	7.412306228298694	0	-0.1700779671571584	1	0.3333333333333333	43.58181340119997
1	1240	0.0970314296154264	0.2693409730234783	0	2	0.2648437188951162	0	7.425531947661232	0.1703814359284274	0.5404547576479628	1	43.58181340119997
1	1241	0.05575033926580873	0.3224332819659722	0	2	0.1474160596490785	0	6.202833615082791	0.1423261936804127	0.7268993753443036	1	43.58181340119997
1	1242	0.05970438659018265	0.291837507001508	1	2	0.1698357654622188	16.74918807665018	6.85312871724081	-0.2270685542225944	0.9232649875443186	0.427873509313609	43.58181340119997
1	1243	0.03856761328625142	0.2340031978689634	1	0	0.1414957570944351	25.92849063741468	0	-0.5831420930373153	1	0.1414957570944351	44.46341800223212
1	1244	0.09085693705173829	0.1525254372472426	0	0	0.3733094366978519	0	0	0	1	1	44.46341800223212
1	1245	0.04031190499843045	0.2322589061567842	1	0	0.1478951646641098	24.80656768860056	0	-0.5579095985683161	1	0.1478951646641098	44.46341800223212
1	1246	0.04442562597627488	0.2281451851789399	0	2	0.1629874665889181	0	8.76634761514406	0.1971586533159457	0.7005899810872374	1	44.46341800223212
1	1247	0.03851590956419586	0.2340549015910189	0	0	0.141306067957009	0	0	0	1	1	44.46341800223212
1	1248	0.0371459818644933	0.2154103106260743	0	0	0.1470800093641722	0	0	0	1	1	44.46341800223212
1	1249	0.04442562597627488	0.2281451851789399	0	1	0.1629874665889181	0	4.38317380757203	0.09857932665797284	0.8370125334110818	1	44.46341800223212
1	1250	0.09073275780295108	0.1818380533522638	1	1	0.3328777480552879	11.02137777154036	5.499398951784645	-0.1241915054636264	0.8891924048496405	0.5549479009602158	44.46341800223212
1	1251	0.09085693705173829	0.1817138741034766	0	0	0.3333333333333334	0	0	0	1	1	44.46341800223212
1	1252	0.08923758210165006	0.1833332290535649	1	2	0.3273922901848572	11.2060409577313	10.90909711417157	-0.006678385443620695	0.7486264162216407	0.6957115111566632	44.46341800223212
1	1253	0.09085693705173829	0.1817138741034766	0	1	0.3333333333333334	0	5.503157119585443	0.1237681979219226	0.6666666666666666	1	44.46341800223212
1	1254	0.09085693705173829	0.1817138741034766	0	0	0.3333333333333334	0	0	0	1	1	44.46341800223212
1	1255	0.0371459818644933	0.2154103106260743	0	0	0.1470800093641722	0	0	0	1	1	44.46341800223212
1	1256	0.04789236413029204	0.1956902738685215	0	1	0.1966164933747261	0	5.110116002351094	0.1149285464759943	0.8033835066252739	1	44.46341800223212
1	1257	0.04931977873592968	0.2037991376001294	0	1	0.1948482533421135	0	4.906792108031791	0.1103557110203598	0.8051517466578865	1	44.46341800223212
1	1258	0.09059756874073127	0.1819246302069047	0.5	1.5	0.332441060179979	5.51891189741395	8.245172730564494	0.06131469319371	0.667558939820021	0.5543650618663696	44.46341800223212
1	1259	0.03719988364053303	0.2153564088500345	1	0	0.1472934341634841	26.88180451485066	0	-0.6045825022606485	1	0.1472934341634841	44.46341800223212
1	1260	0.09085693705173829	0.1817138741034766	0	0	0.3333333333333334	0	0	0	1	1	44.46341800223212
1	1261	0.05371095518724497	0.2188598559679698	0	0	0.197053216958948	0	0	0	1	1	44.46341800223212
1	1262	0.09067445758688658	0.1818963535683283	1	1	0.3326638578892154	11.02846409686845	5.497636320809234	-0.1243905220192826	0.8893347576542638	0.5546624734326947	44.46341800223212
1	1263	0.04811836386299821	0.1840972535981265	0	0	0.2072141589316391	0	0	0	1	1	44.46341800223212
1	1264	0.07213032679540851	0.2004404843598063	0	1	0.2646296809614515	0	4.989012091015117	0.112204871221656	0.7353703190385485	1	44.46341800223212
1	1265	0.04036602443277304	0.2322047867224417	0	1	0.1480937164977167	0	4.306543435710121	0.09685587903957198	0.8519062835022834	1	44.46341800223212
1	1266	0.09085693705173829	0.1791065854304428	1	1	0.3365526431732468	11.00631423917089	5.583267625792332	-0.1219664806944511	0.8867323183731011	0.5598376047195949	44.46341800223212
1	1267	0.09059308223172045	0.1818794076927214	0	1	0.3324852437647647	0	5.498148540759838	0.1236555529870381	0.6675147562352353	1	44.46341800223212
1	1268	0.03851590956419586	0.2340549015910189	0	0	0.141306067957009	0	0	0	1	1	44.46341800223212
1	1269	0.0371459818644933	0.2154103106260743	0	0	0.1470800093641722	0	0	0	1	1	44.46341800223212
1	1270	0.09085693705173829	0.1817138741034766	1	0	0.3333333333333334	11.00631423917089	0	-0.2475363958438453	1	0.3333333333333334	44.46341800223212
1	1271	0.09085693705173829	0.1817138741034766	1	0	0.3333333333333334	11.00631423917089	0	-0.2475363958438453	1	0.3333333333333334	44.46341800223212
1	1272	0.04117570358808769	0.231395107567127	0	1	0.1510642442364832	0	4.32161254623719	0.09719478934391053	0.8489357557635168	1	44.46341800223212
1	1273	0.06117006490001795	0.1817138741034766	0	0	0.2518489495476185	0	0	0	1	1	44.46341800223212
1	1274	0.09085693705173829	0.1817138741034766	1	1	0.3333333333333334	11.00631423917089	5.503157119585443	-0.1237681979219226	0.888888888888889	0.5555555555555556	44.46341800223212
1	1275	0.03851590956419586	0.2340549015910189	0	0	0.141306067957009	0	0	0	1	1	44.46341800223212
1	1276	0.08663427342719408	0.1515119156101127	0	0	0.3637861003672092	0	0	0	1	1	44.46341800223212
1	1277	0	0	0	0					1	1	46.30630025974293

## Sheet: GH9-BUSTED
Model fits
Model	log L	#. params	AICc	Branch set	ω1	ω2	ω3
Unconstrained model	-66024.2	266	132586.8	Entire phylogeny	0.01 (69.15%)	0.23 (27.30%)	3.98 (3.54%)
Constrained model	-66022.1	265	132580.7	Entire phylogeny	0.00 (58.85%)	0.08 (27.51%)	1.00 (13.64%)
Unconstrained model refers to the BUSTED alternative model for selection and constrained model refers to the BUSTED null model for selection

## Sheet: GH9-FUBAR
Site	Partition	alpha	beta	beta-alpha	Prob[alpha>beta]	Prob[alpha<beta]	BayesFactor[alpha<beta]	PSRF	Neff
1	1	3.662	0.505	-3.158	1.000	0.000	0.000	1.051	48.575
2	1	14.766	2.822	-11.944	0.916	0.002	0.007	1.029	75.937
3	1	3.772	1.136	-2.636	0.972	0.007	0.025	1.149	20.016
4	1	1.379	2.455	1.077	0.143	0.714	8.649	1.103	26.879
5	1	2.605	0.802	-1.803	0.948	0.027	0.097	1.275	12.800
6	1	3.284	0.543	-2.741	1.000	0.000	0.000	1.089	30.246
7	1	3.774	0.900	-2.874	0.990	0.004	0.015	1.293	12.266
8	1	2.526	1.613	-0.912	0.672	0.154	0.629	1.091	29.796
9	1	2.717	0.644	-2.073	0.991	0.005	0.017	1.146	20.357
10	1	2.853	0.672	-2.181	1.000	0.000	0.001	1.340	11.139
11	1	1.258	1.038	-0.221	0.436	0.372	2.051	1.179	17.410
12	1	0.745	2.802	2.057	0.001	0.992	432.683	1.076	34.341
13	1	2.586	0.824	-1.762	0.948	0.025	0.089	1.281	12.617
14	1	2.879	0.712	-2.167	0.998	0.001	0.002	1.332	11.312
15	1	2.845	0.951	-1.893	0.991	0.002	0.008	1.328	11.409
16	1	2.737	0.782	-1.955	0.982	0.008	0.028	1.247	13.744
17	1	2.906	0.750	-2.156	1.000	0.000	0.000	1.363	10.711
18	1	2.346	0.661	-1.685	0.972	0.015	0.054	1.090	29.969
19	1	2.180	0.793	-1.387	0.889	0.060	0.220	1.252	13.581
20	1	2.683	0.914	-1.770	0.936	0.036	0.130	1.202	15.859
21	1	1.048	1.031	-0.017	0.337	0.507	3.570	1.116	24.368
22	1	1.825	0.766	-1.059	0.813	0.130	0.520	1.074	35.334
23	1	1.495	1.013	-0.482	0.510	0.359	1.941	1.140	21.036
24	1	1.835	0.766	-1.069	0.887	0.063	0.231	1.105	26.520
25	1	2.946	0.580	-2.366	1.000	0.000	0.000	1.175	17.639
26	1	2.879	0.637	-2.242	1.000	0.000	0.000	1.092	29.564
27	1	5.798	0.958	-4.840	0.999	0.000	0.001	1.415	9.887
28	1	2.749	0.748	-2.001	0.995	0.002	0.007	1.130	22.277
29	1	2.903	0.676	-2.227	1.000	0.000	0.000	1.045	53.157
30	1	2.700	0.605	-2.095	0.999	0.001	0.002	1.048	50.797
31	1	3.182	0.739	-2.444	0.993	0.004	0.012	1.084	31.804
32	1	2.649	0.648	-2.000	0.997	0.001	0.005	1.046	52.686
33	1	2.602	0.620	-1.982	0.996	0.002	0.007	1.050	49.180
34	1	2.493	0.602	-1.890	0.996	0.002	0.007	1.056	44.517
35	1	2.806	0.585	-2.222	1.000	0.000	0.000	1.051	48.217
36	1	2.770	0.571	-2.199	1.000	0.000	0.000	1.055	45.571
37	1	2.795	0.628	-2.167	1.000	0.000	0.000	1.066	38.994
38	1	2.818	0.631	-2.186	1.000	0.000	0.000	1.069	37.500
39	1	2.935	0.627	-2.308	1.000	0.000	0.000	1.063	40.519
40	1	2.780	0.537	-2.243	1.000	0.000	0.000	1.040	59.146
41	1	2.859	0.578	-2.281	1.000	0.000	0.000	1.047	51.663
42	1	3.164	0.608	-2.557	1.000	0.000	0.000	1.054	46.084
43	1	1.484	0.590	-0.894	0.970	0.015	0.054	1.114	24.699
44	1	2.809	0.580	-2.229	1.000	0.000	0.000	1.048	51.145
45	1	2.877	0.509	-2.367	1.000	0.000	0.000	1.055	45.510
46	1	1.844	0.481	-1.362	0.998	0.001	0.002	1.054	45.760
47	1	2.844	0.568	-2.276	1.000	0.000	0.000	1.045	53.197
48	1	2.685	0.568	-2.117	0.999	0.000	0.001	1.048	50.935
49	1	2.877	0.572	-2.305	1.000	0.000	0.000	1.038	61.294
50	1	3.297	0.505	-2.792	1.000	0.000	0.000	1.050	49.329
51	1	6.524	0.526	-5.998	1.000	0.000	0.000	1.080	33.234
52	1	6.304	0.546	-5.759	1.000	0.000	0.000	1.097	28.197
53	1	2.941	0.538	-2.403	1.000	0.000	0.000	1.039	60.274
54	1	1.958	0.713	-1.245	0.909	0.057	0.209	1.075	35.056
55	1	0.955	0.480	-0.475	0.958	0.020	0.070	1.100	27.397
56	1	3.012	0.602	-2.411	1.000	0.000	0.000	1.077	33.969
57	1	2.856	0.534	-2.322	1.000	0.000	0.000	1.049	49.798
58	1	3.034	0.630	-2.403	1.000	0.000	0.000	1.051	48.507
59	1	4.772	0.573	-4.199	1.000	0.000	0.000	1.069	37.207
60	1	3.407	0.614	-2.793	1.000	0.000	0.000	1.225	14.677
61	1	3.051	0.593	-2.458	1.000	0.000	0.000	1.054	46.280
62	1	5.035	0.559	-4.475	1.000	0.000	0.000	1.077	33.956
63	1	4.811	0.614	-4.198	1.000	0.000	0.000	1.053	46.745
64	1	2.673	0.603	-2.070	0.998	0.001	0.004	1.053	46.930
65	1	2.788	0.575	-2.213	1.000	0.000	0.000	1.044	54.361
66	1	4.127	0.547	-3.581	1.000	0.000	0.000	1.055	45.577
67	1	4.131	0.559	-3.571	1.000	0.000	0.000	1.065	39.081
68	1	6.202	0.673	-5.528	1.000	0.000	0.000	1.278	12.695
69	1	2.837	0.608	-2.229	1.000	0.000	0.000	1.055	44.974
70	1	5.969	0.523	-5.446	1.000	0.000	0.000	1.064	40.022
71	1	2.942	0.561	-2.381	1.000	0.000	0.000	1.050	49.380
72	1	2.824	0.566	-2.258	1.000	0.000	0.000	1.048	51.019
73	1	3.031	0.754	-2.277	1.000	0.000	0.000	1.299	12.108
74	1	2.658	0.610	-2.048	0.999	0.000	0.001	1.048	50.870
75	1	3.752	0.637	-3.115	1.000	0.000	0.000	1.047	51.455
76	1	2.704	0.587	-2.117	1.000	0.000	0.000	1.048	51.065
77	1	3.007	0.766	-2.241	0.997	0.001	0.003	1.202	15.864
78	1	2.790	0.541	-2.249	1.000	0.000	0.000	1.046	52.092
79	1	2.789	0.560	-2.228	1.000	0.000	0.000	1.043	55.100
80	1	1.463	0.648	-0.814	0.905	0.059	0.216	1.141	20.858
81	1	2.732	0.543	-2.189	1.000	0.000	0.000	1.046	52.343
82	1	1.761	0.656	-1.105	0.940	0.035	0.125	1.116	24.386
83	1	2.719	0.489	-2.230	1.000	0.000	0.000	1.050	48.827
84	1	4.576	0.607	-3.969	1.000	0.000	0.000	1.058	43.214
85	1	0.771	0.497	-0.274	0.814	0.114	0.444	1.115	24.525
86	1	2.266	0.600	-1.666	0.989	0.006	0.019	1.075	34.795
87	1	2.853	0.534	-2.320	1.000	0.000	0.000	1.038	62.183
88	1	2.795	0.536	-2.259	1.000	0.000	0.000	1.046	52.613
89	1	2.805	0.567	-2.239	1.000	0.000	0.000	1.049	50.079
90	1	2.676	0.539	-2.138	0.999	0.000	0.001	1.056	44.770
91	1	2.778	0.489	-2.289	0.997	0.001	0.004	1.049	50.150
92	1	1.988	0.546	-1.443	0.972	0.016	0.058	1.081	32.676
93	1	2.546	0.534	-2.012	0.999	0.000	0.001	1.048	50.765
94	1	5.857	0.499	-5.357	1.000	0.000	0.000	1.054	46.027
95	1	2.847	0.490	-2.357	1.000	0.000	0.000	1.048	50.445
96	1	2.898	0.570	-2.329	1.000	0.000	0.000	1.047	51.438
97	1	3.235	0.506	-2.729	1.000	0.000	0.000	1.048	51.142
98	1	2.051	0.561	-1.489	0.993	0.004	0.012	1.073	35.688
99	1	3.083	0.540	-2.543	1.000	0.000	0.000	1.050	48.634
100	1	2.856	0.584	-2.272	1.000	0.000	0.000	1.044	54.669
101	1	2.706	0.520	-2.186	1.000	0.000	0.000	1.047	51.988
102	1	2.632	0.529	-2.104	0.999	0.000	0.001	1.048	50.794
103	1	6.017	0.618	-5.399	1.000	0.000	0.000	1.134	21.768
104	1	26.672	0.639	-26.034	1.000	0.000	0.000	1.032	70.345
105	1	2.447	0.620	-1.827	0.990	0.005	0.019	1.065	39.349
106	1	3.674	0.643	-3.031	1.000	0.000	0.000	1.038	61.895
107	1	2.871	0.474	-2.397	1.000	0.000	0.000	1.051	48.426
108	1	2.849	0.543	-2.306	1.000	0.000	0.000	1.064	39.943
109	1	2.529	0.621	-1.908	0.994	0.003	0.011	1.056	44.382
110	1	2.901	0.532	-2.369	1.000	0.000	0.000	1.038	61.194
111	1	2.123	0.489	-1.635	0.992	0.004	0.013	1.044	54.373
112	1	2.829	0.560	-2.269	1.000	0.000	0.000	1.056	44.833
113	1	3.154	0.507	-2.648	1.000	0.000	0.000	1.039	60.701
114	1	2.674	0.615	-2.059	0.999	0.001	0.002	1.062	41.005
115	1	1.204	0.870	-0.334	0.527	0.375	2.075	1.046	52.273
116	1	2.560	0.562	-1.998	0.999	0.001	0.002	1.056	44.479
117	1	2.656	0.671	-1.985	0.996	0.002	0.005	1.044	54.684
118	1	1.742	0.605	-1.136	0.976	0.012	0.043	1.124	23.142
119	1	5.822	0.549	-5.274	1.000	0.000	0.000	1.084	31.865
120	1	3.134	0.545	-2.589	1.000	0.000	0.000	1.048	50.976
121	1	3.248	0.827	-2.421	0.992	0.004	0.012	1.257	13.405
122	1	2.434	0.583	-1.851	0.997	0.001	0.005	1.062	40.821
123	1	1.799	0.629	-1.170	0.963	0.021	0.073	1.127	22.653
124	1	2.820	0.639	-2.181	1.000	0.000	0.000	1.046	52.966
125	1	2.591	0.501	-2.090	1.000	0.000	0.000	1.038	61.221
126	1	1.901	0.586	-1.315	0.982	0.009	0.032	1.101	27.193
127	1	3.657	0.507	-3.150	1.000	0.000	0.000	1.048	50.461
128	1	3.517	0.591	-2.925	0.989	0.008	0.027	1.111	25.187
129	1	3.039	0.532	-2.507	1.000	0.000	0.000	1.058	43.252
130	1	2.634	0.548	-2.086	1.000	0.000	0.000	1.052	47.154
131	1	2.617	0.562	-2.055	0.999	0.000	0.001	1.049	50.215
132	1	1.949	0.629	-1.319	0.952	0.029	0.105	1.106	26.179
133	1	3.191	0.603	-2.588	1.000	0.000	0.000	1.048	50.391
134	1	2.905	0.577	-2.328	1.000	0.000	0.000	1.070	36.868
135	1	2.524	0.612	-1.912	0.997	0.001	0.005	1.054	45.976
136	1	3.504	0.613	-2.891	1.000	0.000	0.000	1.049	49.428
137	1	2.531	0.670	-1.861	0.973	0.017	0.059	1.046	52.124
138	1	4.485	0.517	-3.967	1.000	0.000	0.000	1.067	38.558
139	1	2.384	0.537	-1.847	0.999	0.000	0.001	1.046	52.499
140	1	2.859	0.629	-2.231	1.000	0.000	0.000	1.168	18.267
141	1	3.022	0.605	-2.418	1.000	0.000	0.000	1.070	36.746
142	1	2.731	0.628	-2.102	0.998	0.001	0.002	1.043	55.504
143	1	1.916	0.556	-1.360	0.994	0.003	0.009	1.082	32.504
144	1	2.609	0.602	-2.007	0.998	0.001	0.003	1.053	46.976
145	1	2.310	0.606	-1.704	0.965	0.023	0.083	1.099	27.636
146	1	2.589	0.575	-2.014	0.999	0.000	0.001	1.052	47.697
147	1	2.205	0.631	-1.573	0.984	0.008	0.029	1.085	31.520
148	1	1.394	0.641	-0.753	0.936	0.036	0.131	1.181	17.212
149	1	2.846	0.594	-2.252	1.000	0.000	0.000	1.067	38.559
150	1	3.706	0.612	-3.093	1.000	0.000	0.000	1.059	42.749
151	1	2.736	0.641	-2.095	0.997	0.002	0.006	1.039	59.728
152	1	2.957	0.675	-2.283	1.000	0.000	0.000	1.148	20.051
153	1	1.209	0.659	-0.550	0.899	0.058	0.214	1.156	19.274
154	1	2.435	0.487	-1.948	1.000	0.000	0.000	1.039	59.993
155	1	1.776	0.513	-1.263	0.995	0.002	0.007	1.056	44.831
156	1	2.228	0.622	-1.606	0.991	0.004	0.015	1.085	31.508
157	1	1.133	0.649	-0.484	0.832	0.110	0.428	1.121	23.507
158	1	2.712	0.539	-2.173	1.000	0.000	0.000	1.055	45.268
159	1	3.733	0.552	-3.181	1.000	0.000	0.000	1.065	39.348
160	1	3.197	0.561	-2.635	1.000	0.000	0.000	1.064	39.642
161	1	2.394	0.631	-1.762	0.993	0.003	0.012	1.059	42.588
162	1	2.747	0.506	-2.241	0.997	0.001	0.004	1.057	43.963
163	1	2.449	0.535	-1.915	0.999	0.001	0.002	1.056	44.739
164	1	3.086	0.484	-2.602	1.000	0.000	0.000	1.045	53.964
165	1	2.653	0.776	-1.877	0.968	0.017	0.060	1.124	23.047
166	1	3.704	0.824	-2.880	0.996	0.002	0.005	1.280	12.632
167	1	3.451	0.588	-2.863	1.000	0.000	0.000	1.055	45.073
168	1	2.926	0.504	-2.422	1.000	0.000	0.000	1.040	59.634
169	1	2.515	0.612	-1.904	0.996	0.002	0.006	1.060	41.930
170	1	1.607	0.630	-0.978	0.900	0.067	0.250	1.120	23.659
171	1	1.688	0.551	-1.136	0.919	0.056	0.204	1.088	30.412
172	1	3.580	0.478	-3.102	1.000	0.000	0.000	1.046	52.529
173	1	3.832	0.512	-3.320	1.000	0.000	0.000	1.052	47.403
174	1	2.575	0.578	-1.997	0.997	0.001	0.005	1.058	43.239
175	1	2.535	0.738	-1.797	0.978	0.010	0.036	1.090	30.116
176	1	2.465	0.672	-1.793	0.974	0.016	0.055	1.049	49.911
177	1	2.795	0.612	-2.183	1.000	0.000	0.000	1.053	46.741
178	1	2.135	0.494	-1.641	0.998	0.001	0.003	1.053	46.298

## Sheet: GH9-SLAC
Partition	Site	ES	EN	S	N	P[S]	dS	dN	dN-dS	P [dN/dS > 1]	P [dN/dS < 1]	Total branch length
1	1	0.6162979915107213	2.236669741884174	43	136	0.2160199655596371	69.77144269867698	60.8046854004621	-0.002095106660625952	0.811060819616763	0.2404504781765832	4279.857186619747
1	2	0.5097340900418076	2.335119901741308	52.50000000000001	169.4999999999999	0.1791775927742124	102.9948771833056	72.58727908301546	-0.007104816066142202	0.9873507736113343	0.01902547580868275	4279.857186619747
1	3	0.7356948588567981	2.192527581359703	52.00000000000001	162	0.2512428184255031	70.6814780258261	73.88732592341445	0.0007490548767867534	0.4258961876604352	0.6351503549043517	4279.857186619747
1	4	0.5115966823676923	2.279830967682135	57.91666666666666	156.0833333333333	0.1832742046381035	113.2076666303342	68.46267795547165	-0.01045478545750316	0.999379203421406	0.001073692332198672	4279.857186619747
1	5	0.7333832417738254	2.174313017476142	45.5	151.5	0.252221407047172	62.04123220752861	69.67718023224425	0.001784159538918296	0.2761910938376094	0.7766154488460814	4279.857186619747
1	6	0.7584170462598331	2.07904344265206	58.83333333333334	143.1666666666667	0.2672872624036679	77.57385415250421	68.86179659817066	-0.002035595388923335	0.8026764665776299	0.2434050219598407	4279.857186619747
1	7	0.6679328269947689	2.280539135577025	55.75000000000001	151.25	0.2265352479092821	83.46647708697904	66.32203659233875	-0.004005844061395202	0.9371107398486002	0.08505460912187857	4279.857186619747
1	8	0.7121473255661768	2.145531565642968	66	159	0.2492048101544579	92.67745258683402	74.1075090882437	-0.004338916624752368	0.9439848262597282	0.07487679769884514	4279.857186619747
1	9	0.7089977852173173	2.16213621550539	50.33333333333334	129.6666666666667	0.2469399843542141	70.99222928870715	59.97155301168555	-0.002575010285734741	0.8637590339227181	0.1762524576331655	4279.857186619747
1	10	0.6410910557104573	2.231410569787106	47.5	140.5	0.2231821385303516	74.0924390956609	62.96465648336729	-0.002600035965471638	0.8538251946029951	0.1884804758889945	4279.857186619747
1	11	0.710120593523629	2.11693891670239	56.75	136.25	0.2511869987012958	79.91600372889576	64.36180039254043	-0.003634280925303518	0.9248507369370169	0.1005370852473643	4279.857186619747
1	12	0.6579811402728355	2.120140319677364	49.66666666666667	159.3333333333333	0.2368439068479859	75.48341985314673	75.15225848710813	-0.00007737673282041289	0.5485902490300925	0.5159146200640818	4279.857186619747
1	13	0.8091828587108837	2.125993368850282	62.08333333333333	129.9166666666667	0.2756845913075661	76.72349045089615	61.108688564219	-0.003648439937550766	0.9384740666220208	0.08290439628816848	4279.857186619747
1	14	0.6742407538454503	2.181642732207338	67.16666666666666	138.8333333333333	0.2360883268306373	99.6182243265328	63.63706178090162	-0.008407094203544975	0.9987091420222453	0.002112596115100174	4279.857186619747
1	15	0.7343938691525735	2.133614098159852	68.58333333333333	146.4166666666667	0.2560640965864418	93.3876714037285	68.62378102626178	-0.005786148765637988	0.9839937519886505	0.02299844702761433	4279.857186619747
1	16	0.8814215480823789	2.010881601120813	65.5	133.5	0.304747290520084	74.31177527086992	66.38879182423796	-0.001851226127685249	0.7954516534401966	0.2501164789225394	4279.857186619747
1	17	0.8434925175870588	2.068172215220146	66.25	127.75	0.2896942453858098	78.54248688478992	61.76951757685308	-0.003919048831903715	0.950382213183905	0.06739726679918479	4279.857186619747
1	18	0.7406277605158386	2.133716654815267	60.66666666666667	132.3333333333334	0.2576684118178382	81.912493564126	62.02010610672696	-0.004647909168462264	0.9676566306707141	0.04551353306926964	4279.857186619747
1	19	0.6310830449196776	2.246803614772521	55.25	147.75	0.2192869697610588	87.54790743432515	65.76008647509633	-0.005090782240899247	0.9688946537698062	0.0442018082545822	4279.857186619747
1	20	0.74674656126891	2.117639223435819	62.83333333333333	141.1666666666667	0.2607004144680488	84.14278229358527	66.66228369043296	-0.004084364931101475	0.9449482118649767	0.07436721786899303	4279.857186619747
1	21	0.7975798357846123	2.075892704050037	51.5	148.5	0.2775665417810146	64.57033852835224	71.53548914656265	0.001627425943086556	0.2929481760240877	0.759462743443853	4279.857186619747
1	22	0.7413081427995973	2.183983908057001	50.08333333333333	124.9166666666667	0.2534133788735808	67.56074895412647	57.19669737759186	-0.002421588180310331	0.8600583016988986	0.1810061567131742	4279.857186619747
1	23	0.7426933807799591	2.098993341613985	50.99999999999999	141	0.2613565298831695	68.66898415930541	67.17505825510645	-0.0003490597557482684	0.5906081156277634	0.4738781250009987	4279.857186619747
1	24	0.7507833199685016	2.129918562871547	65.66666666666667	130.3333333333333	0.2606251359923136	87.46420561051045	61.19169793873176	-0.00613864120371008	0.9916269603158805	0.01260824475524447	4279.857186619747
1	25	0.8433488568256429	2.071024921539684	56.41666666666666	117.5833333333333	0.2893756672826907	66.89600182659696	56.77543138685029	-0.002364698165954444	0.8625765992064789	0.1764524017440691	4279.857186619747
1	26	0.7847030350752761	2.138117967266278	63.25	132.75	0.2684745437529799	80.60374074369734	62.08731325041408	-0.004326412467960791	0.961265869198646	0.05363107633186437	4279.857186619747
1	27	0.8737527410538266	1.949095995367232	69.08333333333333	132.9166666666667	0.3095287146563906	79.06508338962398	68.19400736679653	-0.002540055788967455	0.8581676359754349	0.1780627506250791	4279.857186619747
1	28	0.74779030292849	2.107357982584039	66.91666666666666	122.0833333333333	0.2619094450270396	89.48587111200584	57.93193863703923	-0.007372660137729517	0.9979890767058796	0.003255720177508858	4279.857186619747
1	29	0.7385695552542462	2.124862270528384	56.41666666666668	129.5833333333333	0.2579316010264646	76.38639619696445	60.98434478819666	-0.00359873022327	0.9304185028886367	0.09383951279266989	4279.857186619747
1	30	0.6609530330525528	2.276022388645557	62.41666666666667	127.5833333333333	0.225045476434529	94.43434487077069	56.05539469638398	-0.008967343652113447	0.9995924155425783	0.0007156139549638896	4279.857186619747
1	31	0.8996585960343808	2.003696553344453	57.91666666666666	132.0833333333333	0.3098686002044431	64.37627220143112	65.91982858525537	0.0003606560491433971	0.4753327829511606	0.5866731301937893	4279.857186619747
1	32	0.8448618555856786	1.986458706081593	70.00000000000001	114	0.2983985165876686	82.8537819966725	57.38855766343702	-0.005950017307317686	0.9931345617200531	0.01044826951079358	4279.857186619747
1	33	0.677785477071441	2.152685598814392	58.16666666666666	131.8333333333333	0.2394603085139526	85.81869726390684	61.24133194644939	-0.005742566689910694	0.9855230365900262	0.02152185381172578	4279.857186619747
1	34	0.7308293682062654	2.080339731018571	62.08333333333333	116.9166666666667	0.2599734638545179	84.9491496020604	56.20075650308434	-0.006717138410331324	0.9960775076318233	0.006244086840952234	4279.857186619747
1	35	0.7779710989613192	2.116649464753769	67.83333333333334	108.1666666666667	0.2687644483402811	87.19261348384103	51.10277751127287	-0.008432486038411973	0.9997162697992411	0.0005040832635226922	4279.857186619747
1	36	0.8058453810375715	2.09939336570913	72.08333333333333	116.9166666666667	0.2773766465630271	89.45057579224684	55.69069073778594	-0.007888086817477345	0.9992577078964687	0.001244562849934128	4279.857186619747
1	37	0.8190219828897528	2.027299236103717	64.5	123.5	0.2877475589980597	78.75246494901742	60.9184859346939	-0.004166956568101956	0.958218444327628	0.05762544476825937	4279.857186619747
1	38	0.7033837670017608	2.146015696730837	51.91666666666667	123.0833333333333	0.2468533373275633	73.80987321894892	57.35434904825443	-0.0038448769323752	0.9444384606255275	0.07708234372411937	4279.857186619747
1	39	0.7172696447307131	2.086863382635598	72	133	0.2557901632093342	100.3806595315088	63.73201097238482	-0.008563054083603498	0.999070273970648	0.001529593971198895	4279.857186619747
1	40	0.6813597448872049	2.283131204057687	58.91666666666666	124.0833333333333	0.2298403862996145	86.46925080145434	54.34787677239339	-0.007505244364107057	0.9983495118320976	0.002757121484982972	4279.857186619747
1	41	0.754369664063793	2.03709106051469	65.08333333333333	123.9166666666667	0.2702419050433549	86.27512005550315	60.83020492729371	-0.005945272007617144	0.9899518726664034	0.01505882480841902	4279.857186619747
1	42	0.633574420604235	2.242397952427714	63.75	124.25	0.2202992026436955	100.6195924690301	55.40943339940254	-0.01056347375584623	0.9999316118941219	0.0001288614444620029	4279.857186619747
1	43	0.6307602957266787	2.161241053365409	53.08333333333334	126.9166666666667	0.2259169022005636	84.1576961850107	58.72397549964938	-0.005942656396310506	0.9874731088727526	0.01908686064655618	4279.857186619747
1	44	0.8272354115007884	2.065056319485719	63.24999999999999	125.75	0.2860138217172974	76.45949281263296	60.89422298725333	-0.003636866639859345	0.9384906505561006	0.08281406929938429	4279.857186619747
1	45	0.7075124779605946	2.09458184482651	62.66666666666666	118.3333333333333	0.2524941691673201	88.57323173621388	56.49496753999348	-0.007495171637153616	0.998057728075654	0.003190586760598357	4279.857186619747
1	46	0.7061875765980755	2.154053425854734	58.83333333333334	108.1666666666667	0.2468979278293269	83.31119844496804	50.21540569438097	-0.007732919886685822	0.9991115956905694	0.001543792571782054	4279.857186619747
1	47	0.7604554877304951	2.089847664775524	58.99999999999999	121	0.2667981077949179	77.58508019460773	57.89895696201231	-0.004599714984448725	0.9714659554047578	0.04082550251563488	4279.857186619747
1	48	0.5415520043460476	2.191372088099264	54.33333333333333	127.6666666666667	0.1981584508121074	100.3289303655033	58.25878104407236	-0.009829802137547054	0.9995391979242374	0.0008297269099962756	4279.857186619747
1	49	0.7508519811721789	2.169089615168107	72.91666666666667	132.0833333333333	0.257146232689469	97.11190553540811	60.89344230394866	-0.008462540139117347	0.9993123651544839	0.001143192649018965	4279.857186619747
1	50	0.8846691842842173	1.959425961357847	70.41666666666666	123.5833333333333	0.3110547077300749	79.59660844707791	63.07119318133984	-0.003861207172379956	0.9474474908158371	0.07078032793507316	4279.857186619747
1	51	0.6724727199676662	2.206215437292715	69.33333333333333	125.6666666666667	0.233603879000097	103.1020757788762	56.96028798568938	-0.01078115128173934	0.9999544257078264	0.00008543944659866742	4279.857186619747
1	52	0.6139318018157349	2.185846058305347	70.58333333333334	118.4166666666667	0.2192787544184609	114.9693388167537	54.1742938468747	-0.01420492374370447	0.9999994673790633	0.000001162053211323233	4279.857186619747
1	53	0.5968027444614995	2.237713487201523	61.33333333333334	115.6666666666667	0.2105483601733877	102.7698580519682	51.68966774710691	-0.01193502214619564	0.9999895602060963	0.00002148546563274234	4279.857186619747
1	54	0.6069134148688468	2.179346148593503	54.08333333333334	145.9166666666667	0.2178237170820743	89.11210727648964	66.95433250052442	-0.005177222932867427	0.9678220862418978	0.04579705284772839	4279.857186619747
1	55	0.6633602422631668	2.180613612862487	57.08333333333333	113.9166666666667	0.2332511746082342	86.05178558573813	52.2406473089602	-0.0079000622690128	0.9989544923689571	0.00180794841400278	4279.857186619747
1	56	0.794477796639453	2.164656316817662	64.16666666666667	117.8333333333333	0.2684832002126715	80.76584007518407	54.43512321926664	-0.006152241934201913	0.9949765457542636	0.0078480058801631	4279.857186619747
1	57	0.7232417677282282	2.179089997008604	70.75	115.25	0.2491933474027936	97.82344322042204	52.88905008889589	-0.01049904031190713	0.9999717406999967	0.00005407287797853932	4279.857186619747
1	58	0.6842416375583513	2.177495854656574	59.83333333333332	138.1666666666667	0.2391000709952479	87.44474181203391	63.45209170947319	-0.00560594642680361	0.9827616298589219	0.02520153325117114	4279.857186619747
1	59	0.6639638680970666	2.180475233928433	58.91666666666666	123.0833333333333	0.2334252357957898	88.73474822586803	56.44793915479674	-0.007543898701108665	0.9979068383797278	0.00345798628976246	4279.857186619747
1	60	0.8340520212796168	2.051353241040303	62.75	124.25	0.2890588827057949	75.23511531538271	60.5697729255977	-0.003426596204105535	0.9289286214917275	0.09484997250023919	4279.857186619747
1	61	0.6732901990347723	2.159447418300434	51.66666666666667	131.3333333333333	0.2376818081966042	76.7375891417043	60.81802789933063	-0.003719647770524564	0.9311095733404396	0.09382271101879036	4279.857186619747
1	62	0.6844228042123082	2.0746163795753	63.25000000000001	127.75	0.2480656339475152	92.41363614818982	61.57764937060413	-0.007204910218497294	0.9960899451732099	0.006167680203460368	4279.857186619747
1	63	0.5725188224964846	2.335247811866717	52.41666666666666	128.5833333333333	0.1968929747424059	91.55448625794048	55.06196502141169	-0.008526574519966815	0.9989488066199641	0.001833003035225822	4279.857186619747
1	64	0.6450485789908484	2.157240189780103	53.99999999999999	126	0.2301863341777438	83.71462515967517	58.40796059563667	-0.005912969396071328	0.9879181519525608	0.01841164318403021	4279.857186619747
1	65	0.7029415931461783	2.126670088428514	65.58333333333334	125.4166666666667	0.2484233429355183	93.2984105262571	58.97325934524351	-0.008020162749431313	0.998695944196444	0.002155831640274219	4279.857186619747
1	66	0.6913407859286119	2.258175653322933	57.75	119.25	0.2343912299414216	83.53333287349733	52.80811518117387	-0.007179028727496019	0.9979156626013838	0.003462016551129876	4279.857186619747
1	67	0.738115240865815	2.104600870384529	60.75	121.25	0.2596514080124454	82.30422112506412	57.61187392165554	-0.005769432512983154	0.9894687230825523	0.0159086955097878	4279.857186619747
1	68	0.7407308786983431	2.077910320290421	58.41666666666667	140.5833333333333	0.2627971516786503	78.86354997015914	67.65611198932038	-0.002618647653916334	0.8557843687839616	0.1828048480484213	4279.857186619747
1	69	0.6516367645133112	2.143420868133665	65.25	131.75	0.2331389367081486	100.1324718821433	61.46716305637086	-0.009034252111648272	0.999334511937557	0.001131339986377378	4279.857186619747
1	70	0.6811190453584044	2.112262085174446	57.25000000000001	107.75	0.2438331948023425	84.05285447549788	51.01166221572414	-0.007720162336975044	0.9988740114652424	0.001945885449377238	4279.857186619747
1	71	0.581983996505439	2.240597883731893	63.5	111.5	0.2061885256829127	109.1095294394518	49.76350321918896	-0.01386635666390883	0.9999993870816078	0.000001383738265969825	4279.857186619747
1	72	0.8225597118565454	2.103682861367698	60.24999999999999	116.75	0.2810975820607443	73.24696205216966	55.49790899760223	-0.004147113392020851	0.964768228512136	0.04966106760690325	4279.857186619747
1	73	0.6788049861510892	2.281474968841297	63.99999999999999	124	0.2293043213721437	94.28333808048193	54.35080449862505	-0.009330342541965938	0.9998089464930239	0.0003456706209354898	4279.857186619747
1	74	0.7005392535222019	2.185798256351498	55.16666666666666	131.8333333333333	0.2427087099570888	78.74885866751545	60.31358701575119	-0.004307450190020132	0.957623945114679	0.0593050712739368	4279.857186619747
1	75	0.6660590596277501	2.163620173864484	52.33333333333334	131.6666666666667	0.2353832376985489	78.57161099585014	60.85479709291778	-0.004139580628606252	0.9480692187484263	0.07209385518806644	4279.857186619747
1	76	0.6526163485288682	2.258675560157527	51.58333333333334	129.4166666666667	0.2241672662853432	79.040823064903	57.2975902115135	-0.005080364111532986	0.9771895884664525	0.03356536004249899	4279.857186619747
1	77	0.7989520272772624	2.045113179121701	63.75	133.25	0.2809190258646925	79.79202483189478	65.1553182290018	-0.003419905376434565	0.9190627021179437	0.1065638839849619	4279.857186619747
1	78	0.6904878731118974	2.263189419137983	49.74999999999999	122.25	0.2337722793629692	72.05050506649192	54.0166894411177	-0.004213648923088815	0.9618253322920108	0.05468170599695343	4279.857186619747
1	79	0.8020943809144654	2.133304696796741	50.16666666666666	120.8333333333333	0.2732488359095198	62.54459308076912	56.64138531864217	-0.001379300173982985	0.7523177524427582	0.3039460477812412	4279.857186619747
1	80	0.5957299603249638	2.129645897277777	48.00000000000001	118	0.21858634971874	80.57341949667357	55.40827240379898	-0.005879903463028901	0.987137316393423	0.0199700585923257	4279.857186619747
1	81	0.7696137833374341	2.113052622424142	55.91666666666667	110.0833333333333	0.2669798287443908	72.65549016570851	52.09682530624496	-0.004803586653250197	0.9812014878767648	0.0279375385884153	4279.857186619747
1	82	0.7457780343712473	2.143092522152843	56.08333333333332	120.9166666666666	0.2581555731830965	75.20110642654717	56.42158022426389	-0.004387886180173092	0.9670016791082934	0.04705993319812984	4279.857186619747
1	83	0.6199826311064841	2.279005440313342	50.16666666666666	113.8333333333333	0.2138617392802301	80.91624531018574	49.94868872172692	-0.007235651854289362	0.997802899157633	0.003754890264231925	4279.857186619747
1	84	0.7347306983627984	2.151168470278458	61.58333333333334	114.4166666666667	0.2545933365747929	83.81755855656988	53.18814785894292	-0.007156643168698398	0.9980582069518761	0.003207249421612324	4279.857186619747
1	85	0.7283329080995384	2.130697256787442	47.5	105.5	0.2547482419194168	65.21742938121966	49.51430789330793	-0.003669076046977664	0.9499009148230846	0.07123433071122709	4279.857186619747
1	86	0.710094146572439	2.15395565655604	65.66666666666666	113.3333333333333	0.2479335889329801	92.47600051857037	52.61637257404919	-0.00931330794614727	0.9998461854306326	0.000280869786539184	4279.857186619747
1	87	0.6291359160579605	2.195514463060404	55.25	120.75	0.2227305441795341	87.81886169555447	54.99849899949297	-0.007668564922836406	0.9980204364607773	0.003322923911677544	4279.857186619747
1	88	0.7639248610233796	2.126015081489812	60.41666666666666	120.5833333333333	0.2643393552182418	79.08718481256187	56.71800467606946	-0.005226618356898892	0.98432965442221	0.02316279121780129	4279.857186619747
1	89	0.7071017067367092	2.128336243615321	60.41666666666667	115.5833333333333	0.2493800672481371	85.4426825604636	54.30689520044844	-0.007274959420925529	0.997907788715262	0.00345297181598625	4279.857186619747
1	90	0.5257649054809231	2.213771653427716	48.75000000000001	115.25	0.1919174627442732	92.72205027722006	52.06047327489783	-0.009500685473675104	0.9995671627801965	0.0008076748460029703	4279.857186619747
1	91	0.6513043552413678	2.213892153499336	38.83333333333333	117.1666666666667	0.2273157716249018	59.62394235632284	52.92338494513834	-0.00156560303744075	0.7720773397485586	0.287991830305007	4279.857186619747
1	92	0.6772220699062336	2.179687156713007	46.25	119.75	0.2370471079711668	68.29369870713703	54.93907675291549	-0.003120342892742429	0.9090939781081235	0.1230820134177585	4279.857186619747
1	93	0.7714233202202411	2.117312461214398	58.16666666666666	113.8333333333333	0.2670453023699965	75.40174783679096	53.76312444127566	-0.005055921833832402	0.9841153064866762	0.02367293848524554	4279.857186619747
1	94	0.7067909623252357	2.177439552802191	64.33333333333334	113.6666666666667	0.2450535623342884	91.02172603012123	52.20198490487909	-0.009070335628629274	0.999799078802755	0.0003645368389951775	4279.857186619747
1	95	0.6649373683201807	2.241578199902163	52.33333333333334	116.6666666666667	0.2287747485649504	78.70415444621814	52.04666367283494	-0.006228593528009149	0.9939270282154098	0.009714169247373228	4279.857186619747
1	96	0.5733497271103992	2.252351366040865	57.08333333333333	135.9166666666667	0.2029052996794473	99.5611066582785	60.34434445526948	-0.009163100658034485	0.9991908092347078	0.001399260774760491	4279.857186619747
1	97	0.7155703585852781	2.198152423917303	54.91666666666666	113.0833333333333	0.2455862866853375	76.74530674417528	51.44471880244263	-0.005911549577128574	0.9931571822261157	0.01080962743966452	4279.857186619747
1	98	0.7275524845198258	2.11191883969611	60.33333333333333	125.6666666666667	0.2562281500485746	82.92643433573382	59.50354923901772	-0.005472819319752958	0.9846585459447594	0.02266081759697425	4279.857186619747
1	99	0.8242700168914326	2.021168353577327	69.66666666666667	122.3333333333333	0.2896812053446942	84.51922942605675	60.52604827144255	-0.00560607050852651	0.988302021553185	0.01722876463577716	4279.857186619747
1	100	0.6906838804099252	2.1659592155685	55.16666666666667	133.8333333333333	0.2417816497210548	79.87252668170699	61.78940599221119	-0.004225169182287118	0.9522153116589961	0.06628501434577627	4279.857186619747
1	101	0.7216973679215403	2.075497968674347	64.33333333333333	125.6666666666667	0.2580074971810252	89.14170425563664	60.54771845762485	-0.006681060734317509	0.9945954168242022	0.00837065924177971	4279.857186619747
1	102	0.8036710152032677	2.123564127817387	59.66666666666666	118.3333333333333	0.2745495240173799	74.24265095783693	55.72392742147001	-0.004326948944526138	0.9687794659785854	0.04436014599119242	4279.857186619747
1	103	0.6088533272357856	2.224186039044479	55.83333333333333	138.1666666666667	0.2149117073636715	91.70243609707863	62.12010337319793	-0.006911990618837677	0.9933594018045591	0.01035539309933731	4279.857186619747
1	104	0.8105494727668882	2.058959666798182	65	119	0.2824697303071642	80.19251407087624	57.79617829282341	-0.005232963344681501	0.9851863752967323	0.02178966437936436	4279.857186619747
1	105	0.6720658214985448	2.180791244337398	56.5	132.5	0.2355764084877545	84.06914649225669	60.75776411155677	-0.005446766413977323	0.9814652751218882	0.02724347632595947	4279.857186619747
1	106	0.6446646310723357	2.27411650300512	66.08333333333334	141.9166666666667	0.2208677531678291	102.5080796249211	62.40518745593358	-0.00937014727836303	0.9995332323092461	0.0007998507008463163	4279.857186619747
1	107	0.6679841028271627	2.1286134551584	62.83333333333334	114.1666666666666	0.2388559987545449	94.0641148006349	53.63428779894234	-0.009446536470443362	0.9998071098910978	0.0003522650001395178	4279.857186619747
1	108	0.662304899267816	2.15876381918949	70.25	133.75	0.2347709203021456	106.0689722779674	61.95675451435748	-0.01030693685329487	0.9998490697306459	0.0002682915954622667	4279.857186619747
1	109	0.7354704628228489	2.148661763479078	59.99999999999999	127	0.2550058059459635	81.580434610128	59.10655746689682	-0.005251081090624232	0.9824419988736723	0.02575797590882889	4279.857186619747
1	110	0.7048643796058804	2.099129098485613	61.08333333333334	116.9166666666667	0.251378751453316	86.65969667453989	55.69770184740642	-0.007234352333982295	0.9975874115333108	0.003946523291725623	4279.857186619747
1	111	0.7491135391229375	2.141836907269151	58.16666666666667	120.8333333333333	0.2591236179983066	77.64733064999497	56.4157489878145	-0.004960815451636431	0.979903460776655	0.02942970097244202	4279.857186619747
1	112	0.662963444236286	2.083265608818848	57.33333333333334	126.6666666666667	0.2414086485243284	86.48038414754471	60.80197653648353	-0.005999828146448531	0.9877545474605993	0.0184532848360377	4279.857186619747
1	113	0.7577292946334637	2.135988375926324	65.91666666666667	116.0833333333333	0.2618532216679181	86.99236935078844	54.34642558997584	-0.007627811475316195	0.9988982202321003	0.001845618912941993	4279.857186619747
1	114	0.8384568119200152	1.996837493721404	66.83333333333333	129.1666666666667	0.295721262604636	79.70992945991941	64.68561766934042	-0.003510470358111474	0.9269581463408251	0.09656599156168366	4279.857186619747
1	115	0.641813606330641	2.128289008840101	55.5	134.5	0.2316930798215507	86.47370428511645	63.19630437470583	-0.005438826319528487	0.9777701038406837	0.03237011947403745	4279.857186619747
1	116	0.8002125028647856	2.033130591575929	55	121	0.2824269691993455	68.73174288466912	59.51413081941282	-0.002153719543276726	0.8341876510410324	0.2098912588949914	4279.857186619747
1	117	0.6414219751290281	2.111621688031899	58.75000000000001	136.25	0.2329864882682517	91.59336954145029	64.52386844302092	-0.006324860834856267	0.9886103991964011	0.01710560847480513	4279.857186619747
1	118	0.8198184827378372	2.074581717678943	56.25	126.75	0.2832429608800425	68.61274926633693	61.09665332528276	-0.001756155781214379	0.7906538978900256	0.258587355523936	4279.857186619747
1	119	0.6387996700437402	2.126932143333371	49.25	121.75	0.2309694913129449	77.09772297882955	57.24207064226833	-0.004639325909901054	0.9656894163329192	0.04960044954928966	4279.857186619747
1	120	0.6709183908469672	2.215353673454437	65.5	118.5	0.2324515416080004	97.62737300629487	53.49033042440623	-0.01031273723802646	0.9999421160680968	0.0001095063871000557	4279.857186619747
1	121	0.725854127395954	2.061326122725615	59.83333333333333	130.1666666666667	0.2604259725808168	82.43162238119257	63.14705142073885	-0.00450589122944188	0.9612167242063654	0.05409174408308126	4279.857186619747
1	122	0.6877186172738796	1.971884208384489	58.41666666666666	118.5833333333333	0.2585794430052311	84.94268615008656	60.13706729285358	-0.005795898735776411	0.9861562787841632	0.02072868390038307	4279.857186619747
1	123	0.7459532291526336	2.145971987731031	50.41666666666666	134.5833333333333	0.2579434712895073	67.58690048696154	62.71439427111551	-0.001138474019899332	0.7070665780388881	0.3521960801685816	4279.857186619747
1	124	0.6645373587307185	2.210783610345534	55.83333333333334	140.1666666666667	0.2311176268241847	84.01835141364553	63.4013505486226	-0.00481721701590383	0.9665981235765622	0.04728822087274642	4279.857186619747
1	125	0.8421353161530433	2.05329248217685	63.33333333333334	107.6666666666667	0.2908500487005042	75.2056493992512	52.4361081537303	-0.005320163793480314	0.9898685332596504	0.01535882695911206	4279.857186619747
1	126	0.6478006813026898	2.146793574885156	63.33333333333333	121.6666666666667	0.231804914029404	97.76669762985377	56.67366815795287	-0.009601495489235327	0.9997565184696622	0.0004372712337067375	4279.857186619747
1	127	0.6689115709775798	2.096569330385513	55.08333333333333	118.9166666666667	0.2418789334787582	82.34770591997963	56.71964429852672	-0.005988064672245309	0.9899972616111834	0.01540999348840044	4279.857186619747
1	128	0.8014192379415679	2.063346622926967	38.91666666666667	128.0833333333333	0.2797503450067626	48.55968614707015	62.07552909924571	0.003158012607156745	0.1028131050867298	0.9257090336768775	4279.857186619747
1	129	0.695200225935307	2.141777113255724	60.33333333333333	113.6666666666667	0.2450496224737363	86.7855490871888	53.07119305887134	-0.007877448839582711	0.99898373179009	0.001739338952449376	4279.857186619747
1	130	0.733307420467463	2.129601689331245	58.91666666666666	110.0833333333333	0.2561406570532104	80.34374809559262	51.69198253589974	-0.006694561129111457	0.9970696258039954	0.004796137990283333	4279.857186619747
1	131	0.6390847314827878	2.105139613229778	50.16666666666666	119.8333333333333	0.2328835587783281	78.49767674823222	56.92417385537716	-0.005040706255409875	0.975219657506845	0.03656786173323001	4279.857186619747
1	132	0.6470384120123791	2.192518925361918	48.33333333333332	131.6666666666667	0.2278659435736866	74.69932609257302	60.05269333989103	-0.003422224647699045	0.9148906254705172	0.1148831416664893	4279.857186619747
1	133	0.7468395743707775	2.112341766108608	56.66666666666666	134.3333333333333	0.261207487541017	75.8752864889479	63.59450704835729	-0.0028694367370445	0.8829753148316651	0.1514691500198607	4279.857186619747
1	134	0.6458671036083053	2.22499574486177	57.24999999999999	119.75	0.224973165803618	88.6405263252423	53.82032764626234	-0.008135831912298254	0.999013136291387	0.001703106209486882	4279.857186619747
1	135	0.748929090561029	2.123856706040901	60.66666666666668	127.3333333333333	0.2606978534379064	81.00455361030345	59.95382502555761	-0.004918558649703871	0.9760456235706286	0.0344041645108506	4279.857186619747
1	136	0.6273795575458753	2.156770118966036	53.41666666666667	139.5833333333333	0.225339737600559	85.14250428499295	64.71868842482394	-0.004772078826373141	0.9607727164709303	0.0552521650236194	4279.857186619747
1	137	0.8314885724961177	2.125691665127927	46.83333333333333	133.1666666666667	0.281176156230565	56.3246866914121	62.64627596338272	0.001477056125081463	0.2967686141233641	0.7585852841200345	4279.857186619747
1	138	0.6902408077039277	2.153137210700997	60.75000000000001	122.25	0.2427537960960738	88.01276209977163	56.77761704754481	-0.00729817460962909	0.9974680979137123	0.004119900986992775	4279.857186619747
1	139	0.7042238871114384	2.118898276967426	74.16666666666666	109.8333333333333	0.2494486055445689	105.3168857575692	51.83511380759965	-0.01249615807676277	0.9999983496434764	0.000003458319921989528	4279.857186619747
1	140	0.7415424792405889	2.110208360021944	55.58333333333334	123.4166666666667	0.260030599108144	74.9563711983918	58.48553583845305	-0.003848454432412382	0.9452170408124095	0.07542755597113548	4279.857186619747
1	141	0.5481334587235343	2.225855982505466	57.66666666666667	133.3333333333333	0.1975975288790886	105.205522029175	59.90204864164247	-0.01058527689409035	0.9997802381104213	0.0004020066941683442	4279.857186619747
1	142	0.7070453217019148	2.139172690227098	55.41666666666666	128.5833333333333	0.2484157287806346	78.37781393316386	60.10890748595088	-0.004268578518070099	0.9564179576867183	0.06088224922151197	4279.857186619747
1	143	0.5422808853463982	2.257405915717857	54.16666666666666	123.8333333333333	0.1936934106844591	99.88673421904974	54.85647595370735	-0.01052143945506451	0.9998504919169938	0.0002842097846887937	4279.857186619747
1	144	0.7237659001938548	2.126051973034528	50.33333333333333	129.6666666666666	0.2539691771158502	69.54366504397618	60.9894152688998	-0.001998723182123878	0.8097747680382146	0.2388721248452269	4279.857186619747
1	145	0.6039658039361625	2.16463841704235	52.91666666666666	133.0833333333334	0.2181481193157691	87.61533570576093	61.48062987589935	-0.006106443437310791	0.9867036927365543	0.02014488858152141	4279.857186619747
1	146	0.7523113440571232	2.056255709604339	55.83333333333333	123.1666666666667	0.2678630524688214	74.21572700503356	59.89851655675947	-0.003345254251248017	0.919402558324233	0.1078872749738895	4279.857186619747
1	147	0.8721902442477106	1.990741569452635	58	123	0.3046493248892305	66.49925332520394	61.78602079114644	-0.00110125930107963	0.7087153841419376	0.3483699220454222	4279.857186619747
1	148	0.7237026993814787	2.154169253639045	50.33333333333334	125.6666666666667	0.251471473086877	69.54973827837223	58.3364870027634	-0.002620005945680892	0.8717843399152609	0.1669045688066245	4279.857186619747
1	149	0.6693675254737901	2.224970642101895	54.08333333333334	126.9166666666667	0.2312679053790236	80.79766537083226	57.04195114537353	-0.005550585729759154	0.985606675082825	0.02168530123402634	4279.857186619747
1	150	0.5720412376581915	2.245306204786903	61.75	123.25	0.2030424892010243	107.946763161325	54.89229029752642	-0.01239631851026815	0.999988555541211	0.00002328524854278147	4279.857186619747
1	151	0.6516057053444821	2.153604503002592	58.08333333333335	139.9166666666667	0.2322840917253152	89.13877342836744	64.96859867798032	-0.005647425532317083	0.9808504872573736	0.02793162831290874	4279.857186619747
1	152	0.5812028116575404	2.230371437217971	60	129	0.2067179310274279	103.234187441188	57.83789993334326	-0.01060696315983827	0.9998730649199041	0.0002363473002945371	4279.857186619747
1	153	0.7250717987354595	2.151529426469948	50.41666666666667	126.5833333333333	0.2520585030633451	69.53334380759864	58.83411668741191	-0.002499902836392779	0.8610407033218348	0.1795605791595862	4279.857186619747
1	154	0.7420823805919569	2.110336448232641	58.25	104.75	0.2601589826476318	78.49532817843506	49.63663499615227	-0.00674291031777991	0.9976231871397873	0.003952814798479198	4279.857186619747
1	155	0.579397755727234	2.298433479001592	44.16666666666667	112.8333333333333	0.2013313875863293	76.22857739797536	49.09140697965581	-0.006340671951194854	0.9937768916555443	0.01028069729312908	4279.857186619747
1	156	0.7762160454324621	2.087506115480501	58.5	119.5	0.2710514504608933	75.36561546780088	57.24534127771577	-0.004233850196388585	0.9625871834787302	0.052634779247825	4279.857186619747
1	157	0.7005450221269887	2.149665356732804	56.33333333333334	117.6666666666667	0.2457871276180101	80.41358021829141	54.737201908256	-0.00599935399487354	0.9919137035535011	0.01256454456974287	4279.857186619747
1	158	0.8429751794689269	2.074079113602465	49.75	114.25	0.2889816557309775	59.01715876301652	55.08468758530591	-0.0009188323362762693	0.6913953808257625	0.3707981501746075	4279.857186619747
1	159	0.5449890655716435	2.278281724417639	63.16666666666667	114.8333333333333	0.1930346417722518	115.9044660839399	50.4034826345659	-0.01530447876956078	0.999999863664423	3.231617908827644e-7	4279.857186619747
1	160	0.6702529782972039	2.227368161895595	57.75	120.25	0.2313114606323611	86.16149703163642	53.98748265201996	-0.007517543921839985	0.9982510489744979	0.002928710555959779	4279.857186619747
1	161	0.6222842329109497	2.299553938091235	52.41666666666667	135.5833333333333	0.2129769674059352	84.23267679701539	58.96071020011622	-0.005904862123882946	0.9869403804131369	0.01980638819283254	4279.857186619747
1	162	0.4861182324038478	2.30818130092583	41.33333333333334	108.6666666666667	0.1739678322261289	85.02732581936002	47.07891300526504	-0.00886674745426887	0.9992790792335057	0.001372054666335054	4279.857186619747
1	163	0.7715688613493873	2.084957482196694	47.66666666666666	120.3333333333333	0.2701073851787288	61.77888851463369	57.71500587462873	-0.0009495369735022951	0.6889635611455185	0.3738805097315107	4279.857186619747
1	164	0.4838782425501577	2.43881944135806	49.08333333333333	119.9166666666666	0.1655587730521338	101.4373638183276	49.16996503844945	-0.0122124165598991	0.9999827593573416	0.00003708323632500843	4279.857186619747
1	165	0.6940614354733624	2.145422488580713	46.16666666666667	145.8333333333333	0.2444322468578782	66.51668614202742	67.97417949590348	0.0003405471935915684	0.4879911736175864	0.5785644588657877	4279.857186619747
1	166	0.7508642909898058	2.154455318125939	56.66666666666665	146.3333333333333	0.258444643623335	75.46858646316421	67.92126627189555	-0.001763451410216232	0.7755635213508784	0.2742174577566651	4279.857186619747
1	167	0.6527116186413175	2.174643949207319	45.16666666666667	132.8333333333333	0.2308558661894699	69.19850264146586	61.08279628108892	-0.001896256348400908	0.7931247407801113	0.2598829237218943	4279.857186619747
1	168	0.797226681878252	2.06983529350601	62.83333333333332	110.1666666666667	0.2780639863117722	78.81489012045996	53.2248469297573	-0.005979181564914275	0.994124178967053	0.009173189956765082	4279.857186619747
1	169	0.5879119674731765	2.264985775818322	54.24999999999999	133.75	0.2060753733131983	92.27571983806426	59.05114346763485	-0.007763010521542741	0.9972184773815377	0.00457553957364043	4279.857186619747
1	170	0.596853789442699	2.205509643319041	45.50000000000001	124.5	0.2129822928978549	76.23307551165048	56.44953780961105	-0.00462247613399095	0.9633314957693877	0.05326739142458914	4279.857186619747
1	171	0.5615658295943459	2.337681503881726	38.83333333333333	119.1666666666667	0.1936936608030101	69.15188084250973	50.97643390204788	-0.004246741456066413	0.9569111034888315	0.06341117713145561	4279.857186619747
1	172	0.7008129011636708	2.211490383842412	46.33333333333333	113.6666666666667	0.2406387084654911	66.11369918618614	51.39821881982299	-0.003438311075511729	0.9352759587342984	0.09022323635942464	4279.857186619747
1	173	0.7499483768209575	2.155616874720773	61.24999999999999	112.75	0.2581075666509383	81.67228824421179	52.30521310267855	-0.006861695112945462	0.9976312009125542	0.003884335553192009	4279.857186619747
1	174	0.7138960123943879	2.032274044619593	56.08333333333333	124.9166666666667	0.259960598787766	78.55952738162992	61.46644789238989	-0.003993843426056054	0.9445630169798022	0.07620000228346935	4279.857186619747
1	175	0.6696933300818024	2.174706239990785	52.58333333333334	134.4166666666667	0.2354427757365721	78.51852627367563	61.80911435065191	-0.003904198480094823	0.9377694688734048	0.08514202455873476	4279.857186619747
1	176	0.8395584599768938	2.096902271184095	48.16666666666668	139.8333333333333	0.2859082878472403	57.3714267235093	66.68567021693917	0.002176297733146163	0.2074422298010281	0.8364506783136358	4279.857186619747
1	177	0.8396359383709877	1.958467377590256	60.74999999999999	131.25	0.3000732437510243	72.35278675405864	67.01668942859443	-0.001246793314072866	0.7184190793479313	0.3362681964148732	4279.857186619747
1	178	0.7992583819377416	2.065833329853223	56.75	111.25	0.2789643272669015	71.00332168229993	53.85235991322897	-0.004007367774488026	0.9605737060559204	0.05567800396913802	4279.857186619747
